# Supplementary material for: Niche-related processes explain phylogenetic structure of acoustic bird communities in Mexico
Source: PeerJ. 2025 Jan 8;13:e18412. doi: 10.7717/peerj.18412 (PMC11724652; doi:10.7717/peerj.18412)
Supplement: Supplemental Information 2 — The average measures for each variable for each plot used for analyses; raw data for each group of measures taken: vegetation measurements, excess attenuation, bioacoustic and phylogenetic indices. [file peerj-13-18412-s002.zip]

Archive with 10 entries (10 files):
- vegetation.csv
- __MACOSX/._vegetation.csv
- average_data.csv
- __MACOSX/._average_data.csv
- bioacoustic_indices.csv
- __MACOSX/._bioacoustic_indices.csv
- excess_attenuation.csv
- __MACOSX/._excess_attenuation.csv
- phylogenetic_indices.csv
- __MACOSX/._phylogenetic_indices.csv
