# Supplementary material for: Niche-related processes explain phylogenetic structure of acoustic bird communities in Mexico
Source: PeerJ. 2025 Jan 8;13:e18412. doi: 10.7717/peerj.18412 (PMC11724652; doi:10.7717/peerj.18412)
Supplement: Supplemental Information 2 — The average measures for each variable for each plot used for analyses; raw data for each group of measures taken: vegetation measurements, excess attenuation, bioacoustic and phylogenetic indices. [file peerj-13-18412-s002.zip › vegetation.csv]

Habitat	Block	Transect	Acacia_constricta	Agave	Beaucarnea_gracilis	Bursera_arida	Castela_tortuosa	Cephalocereus_columna.trajani	Cercidium_praecox	Chimalacate	Fouquieria_formosa	Hylocereus_undatus	Lippia_graveolens	Mimosa_luisana	Muchil	Myrtillocactus_geometrizans	Neobuxbaumia_tetetzo	Opuntia_pilifera	Pachycereus_hollianus	Pilosocereus_chrysacanthus	Pirul	Prosopis_laevigata	sp142	sp143	sp147	sp177	sp180	sp183	sp192	sp244	sp245	sp247	sp254	sp276	sp277	sp321	sp354	sp355	Yucca_periculosa	Height	Canopy opening	Canopy diameter	Basal cover
Crop_field	Barragan	1	0	0	0	0	0	0	1	1	0	0	0	0	0	0	0	0	0	0	0	0	0	0	0	0	0	0	0	0	0	0	0	0	0	0	0	0	0	4.1	124	60.27	158
Crop_field	Barragan	2	0	0	0	0	0	0	0	1	0	0	0	0	0	0	0	0	0	0	0	1	0	0	0	0	0	0	0	0	0	0	0	0	0	0	0	0	0	3.15	112	28.675	138
Crop_field	Barragan	3	0	0	0	0	0	0	0	0	0	0	0	0	0	0	0	0	0	0	0	1	0	0	0	0	0	0	0	0	0	0	0	0	0	1	0	0	0	4.3	112	20.565	280
Crop_field	Barragan	4	0	0	0	0	0	0	0	0	0	0	0	0	0	0	0	0	0	0	1	0	0	0	0	0	0	0	0	0	0	0	0	0	0	1	0	0	0	4.25	104	76.52	597
Mesquitera	Barragan	1	0	0	0	0	1	0	0	0	0	0	0	0	0	0	0	1	0	0	0	5	0	0	0	0	0	0	0	0	0	0	0	0	0	1	0	0	0	3.4	496	95.505	1559
Mesquitera	Barragan	2	0	0	0	0	0	0	0	2	0	0	0	0	0	0	0	1	0	0	0	4	0	0	0	0	0	0	0	0	0	0	0	0	0	0	0	0	0	2.5	320	39.535	1858
Mesquitera	Barragan	3	0	0	0	0	1	0	0	1	0	0	0	0	0	0	0	1	0	0	0	3	0	0	0	0	0	0	0	0	0	0	0	0	0	0	0	0	0	1.75	304	78.745	1687
Mesquitera	Barragan	4	0	0	0	0	1	0	0	0	0	0	0	0	0	0	0	0	0	0	0	3	0	0	0	0	0	0	0	0	0	0	0	0	0	0	0	0	0	2.8	364	53.97	400
Tetechera	Barragan	1	0	0	0	0	1	0	0	0	0	0	0	0	0	4	0	0	27	0	0	0	0	0	0	0	0	0	0	0	0	0	0	0	0	1	0	0	0	2.5	398	34.1	2884
Tetechera	Barragan	2	0	0	0	0	1	0	0	0	0	0	0	0	0	0	0	0	51	0	0	0	0	0	0	0	0	0	0	0	0	0	0	0	0	1	0	0	0	2.2	418	3.3825	1790
Tetechera	Barragan	3	0	0	0	0	0	0	0	0	0	0	0	0	0	0	0	1	5	0	0	0	0	0	0	0	0	0	0	0	0	0	0	0	0	1	0	0	0	2.5	408	42.05875	720
Tetechera	Barragan	4	0	1	0	0	1	0	0	0	0	0	0	0	0	1	0	0	39	0	0	1	0	0	0	0	0	0	0	0	0	0	0	0	0	0	0	0	0	4.2	352	31.71375	3660
Crop_field	Burros	1	0	1	0	0	0	0	1	0	0	0	0	0	0	0	0	0	0	0	0	0	0	0	0	0	0	0	0	0	0	0	0	0	0	0	0	0	0	5.6	164	16.945	235
Crop_field	Burros	2	1	0	0	0	0	0	1	0	0	0	0	0	0	0	0	0	0	0	0	0	0	0	0	0	0	0	0	0	0	0	0	0	0	0	0	0	0	2.9	100	15.805	175
Crop_field	Burros	3	0	0	0	0	0	0	1	0	0	0	0	1	0	0	0	0	0	0	0	0	0	0	0	0	0	0	0	0	0	0	0	0	0	0	0	0	0	5.25	116	29.275	195
Crop_field	Burros	4	0	0	0	0	0	0	0	0	0	0	0	0	0	0	0	1	0	0	0	0	0	0	0	0	0	0	0	0	0	0	0	0	0	0	0	0	0	3	84	1.2	40
Mesquitera	Burros	1	0	0	0	0	1	0	0	0	0	0	0	0	0	0	0	3	0	0	0	5	0	0	0	0	0	0	0	0	0	0	0	0	0	0	0	0	0	3.2	454	181.75	2886
Mesquitera	Burros	2	0	0	0	0	1	0	1	0	0	0	0	0	0	0	0	2	0	0	0	5	0	0	0	0	0	0	0	0	0	0	0	0	0	0	0	0	0	4.5	560	171.68	1076
Mesquitera	Burros	3	0	0	0	0	0	0	0	0	0	0	0	0	0	1	0	0	0	0	0	2	0	0	0	0	0	0	0	0	0	0	0	0	0	0	0	0	0	4.5	292	41	350
Mesquitera	Burros	4	1	0	0	0	1	0	2	0	0	0	0	0	0	1	0	2	2	0	0	2	0	0	0	0	0	0	0	0	0	0	0	0	0	0	0	0	0	2.7	372	203.88125	3070
Tetechera	Burros	1	0	0	0	0	0	0	0	0	0	0	1	0	0	0	0	1	21	0	0	0	0	0	0	0	0	0	0	0	0	0	0	2	1	0	0	0	0	2	288	8.485	960
Tetechera	Burros	2	0	0	0	2	1	0	0	0	0	0	0	1	0	0	0	2	14	0	0	0	0	0	0	0	0	0	0	0	0	0	0	0	0	0	0	0	0	2.2	292	9.01985	847
Tetechera	Burros	3	0	0	0	0	0	0	0	0	0	0	0	0	0	1	0	2	12	0	0	0	0	0	0	0	0	0	0	0	0	0	0	0	0	0	0	0	0	2.5	262	15.19625	1845
Tetechera	Burros	4	0	0	0	2	0	0	0	0	0	0	0	2	0	0	0	6	8	0	0	1	0	0	0	0	0	0	0	0	0	0	0	0	0	0	0	0	0	2.5	264	18.5575	1949
Crop_field	Jardin	1	1	0	0	0	0	0	0	0	0	0	0	1	0	0	0	0	0	0	0	1	1	1	0	0	0	0	0	0	0	0	0	0	0	0	0	0	0	3.1	120	30.635	248
Crop_field	Jardin	2	2	0	0	0	0	0	0	0	0	0	0	1	0	0	0	0	0	0	0	0	0	0	0	0	0	0	0	0	0	0	0	0	0	0	0	0	0	2.3	111	9.425	66
Crop_field	Jardin	3	1	0	0	0	0	0	1	0	0	0	0	0	0	0	0	0	3	0	0	0	0	0	0	0	0	0	0	0	0	0	0	0	0	0	0	0	0	3.3	181	23.65685	126
Crop_field	Jardin	4	0	0	0	0	0	0	0	0	0	0	0	0	0	0	0	0	1	0	0	0	0	0	1	0	0	0	0	0	0	0	0	0	0	0	0	0	0	2.5	92	1.355	62
Mesquitera	Jardin	1	0	0	0	0	0	0	0	0	0	1	0	0	0	5	0	0	1	0	0	6	0	0	0	0	0	0	0	0	0	0	0	0	0	0	0	0	0	3.5	548	62.745	961
Mesquitera	Jardin	2	0	0	0	0	0	0	0	0	0	2	0	0	0	1	0	0	2	1	0	7	0	0	0	0	0	0	0	0	0	0	3	0	0	0	0	0	0	4	572	118.63425	1095
Mesquitera	Jardin	3	0	0	0	0	0	0	0	0	0	0	0	0	0	1	0	0	3	1	0	4	0	0	0	0	0	0	0	0	0	0	3	0	0	0	0	0	0	4.25	558	95.23805	873
Mesquitera	Jardin	4	0	0	0	0	0	0	1	0	0	0	0	0	0	2	0	0	10	1	0	3	0	0	0	0	0	0	0	0	0	0	2	0	0	0	0	0	0	3.5	574	149.5925	2351
Tetechera	Jardin	1	1	0	0	0	1	0	0	0	0	0	3	6	0	0	3	0	0	0	0	0	0	0	0	0	0	0	0	2	0	0	0	0	0	0	0	0	0	2	201	28.74625	1036
Tetechera	Jardin	2	0	0	0	0	0	0	0	0	0	0	2	6	0	0	12	0	0	0	0	0	0	0	0	0	0	0	0	1	1	1	0	0	0	0	0	0	0	4.8	445	35.7925	1863.5
Tetechera	Jardin	3	0	0	0	2	1	0	0	0	0	0	0	2	0	0	8	0	0	0	0	0	0	0	0	0	0	0	0	0	0	0	0	0	0	0	0	0	0	4.7	380	12.5222	860
Tetechera	Jardin	4	3	0	0	0	0	0	0	0	0	0	0	0	0	0	5	0	0	0	0	1	0	0	0	0	0	0	0	0	0	0	0	0	0	0	0	0	0	3.7	390	16.49	620
Crop_field	Sotolinera	1	0	0	0	0	0	0	0	0	0	0	0	1	0	0	0	0	0	0	0	0	0	0	0	0	0	0	0	0	0	0	0	0	0	0	0	0	0	2.5	96	7.425	145
Crop_field	Sotolinera	2	0	0	0	0	0	0	0	1	0	0	0	1	0	0	0	0	0	0	0	0	0	0	0	0	0	0	0	0	0	0	0	0	0	0	0	0	0	2.4	80	8.865	172
Crop_field	Sotolinera	3	0	0	0	1	0	0	0	0	0	0	0	1	0	0	1	0	0	0	0	0	0	0	0	0	0	0	0	0	0	0	0	0	0	0	0	0	0	2.3	68	6.36	355
Crop_field	Sotolinera	4	0	0	0	0	0	0	0	0	0	0	0	1	0	0	1	0	0	0	0	0	0	0	0	0	0	0	0	0	0	0	0	0	0	0	0	0	0	3.6	80	8.5	872
Mesquitera	Sotolinera	1	0	1	2	0	0	0	4	0	1	0	0	0	0	0	0	1	1	0	0	1	0	0	0	0	0	0	0	0	0	0	0	0	0	0	1	0	0	4.5	504	146.66625	1616
Mesquitera	Sotolinera	2	0	0	1	0	0	0	2	0	0	0	0	0	0	0	0	0	1	0	0	3	0	0	0	0	0	0	0	0	0	0	0	0	0	0	0	0	0	5.7	498	101.56125	750
Mesquitera	Sotolinera	3	0	0	0	0	0	0	0	1	0	0	0	0	0	0	0	0	1	0	0	5	0	0	0	0	0	0	0	0	0	0	0	0	0	0	0	4	0	8	558	469.65	1756
Mesquitera	Sotolinera	4	0	0	0	0	3	0	1	0	1	0	0	0	0	0	0	0	0	0	0	3	0	0	0	0	0	0	0	0	0	0	0	0	0	0	0	0	0	3.85	498	142.165	2445
Tetechera	Sotolinera	1	2	0	0	0	1	0	0	0	0	0	0	2	0	0	4	0	0	0	0	0	0	0	0	0	0	0	0	0	0	0	0	0	0	0	0	0	0	1.9	198	14.88625	425
Tetechera	Sotolinera	2	0	0	0	0	0	1	2	0	0	0	2	3	0	0	4	0	0	0	0	1	0	0	0	0	0	0	0	0	0	0	0	0	0	0	0	0	0	2.7	228	76.535	1039
Tetechera	Sotolinera	3	1	0	0	0	0	0	0	0	0	0	0	3	0	0	4	0	0	0	0	0	0	0	0	0	0	0	0	0	0	0	0	0	0	0	0	0	0	2.5	110	7.425	635
Tetechera	Sotolinera	4	0	0	1	0	0	0	1	0	0	0	0	3	0	0	3	0	0	0	0	0	0	0	0	0	0	0	0	0	0	0	0	0	0	0	0	0	2	3.5	412	29.135	1140
Crop_field	Tilapa	1	1	0	0	0	0	0	0	0	0	0	0	0	0	0	0	0	0	0	0	0	0	0	0	0	0	0	0	0	0	0	0	0	0	0	0	0	0	6.4	136	23.45	161
Crop_field	Tilapa	2	1	0	0	0	0	0	0	0	0	0	0	0	0	0	0	0	0	0	0	0	0	0	0	0	0	0	0	0	0	0	0	0	0	0	0	0	0	8.6	239	66	177
Crop_field	Tilapa	3	1	0	0	0	0	0	0	0	0	0	0	0	0	0	0	0	0	0	0	0	0	0	0	0	0	0	0	0	0	0	0	0	0	0	0	0	0	4	302	49.5	150
Crop_field	Tilapa	4	1	0	0	0	0	0	0	0	0	0	0	0	0	0	0	1	0	0	0	0	0	0	0	0	0	0	0	0	0	0	0	0	0	0	0	0	0	2.65	170	47.64	2384
Mesquitera	Tilapa	1	0	0	0	0	0	0	0	0	0	0	0	0	1	0	0	0	1	0	0	3	0	0	0	0	0	0	1	0	0	0	0	0	0	0	0	0	0	5.4	480	161.18	399
Mesquitera	Tilapa	2	0	0	0	0	0	0	0	0	0	0	0	1	0	0	0	0	2	0	0	3	0	0	0	0	0	0	0	0	0	0	0	0	0	0	0	0	0	5.6	532	164.71625	325
Mesquitera	Tilapa	3	0	1	0	0	0	0	1	0	0	0	0	0	0	0	0	0	1	0	0	8	0	0	0	0	0	0	1	0	0	0	0	0	0	0	0	0	0	4	500	87.86	475
Mesquitera	Tilapa	4	0	0	0	0	0	0	0	0	0	0	0	0	1	0	0	0	0	0	1	5	0	0	0	0	0	0	0	0	0	0	0	0	0	0	0	0	0	4	508	131.35	494
Tetechera	Tilapa	1	3	0	0	0	0	0	0	0	0	0	0	4	0	0	1	0	0	0	0	1	0	0	0	1	1	0	0	0	0	0	0	0	0	0	0	0	0	2.5	381	31.64125	455
Tetechera	Tilapa	2	1	0	0	0	1	0	1	1	0	0	0	0	1	1	4	0	0	0	0	0	0	0	0	0	0	1	0	0	0	0	0	0	0	0	0	0	0	3.1	360	23.605	1422
Tetechera	Tilapa	3	3	1	0	0	1	0	0	0	0	0	2	0	0	1	2	0	0	0	0	0	0	0	0	0	0	0	0	0	0	0	0	0	0	0	0	0	0	1.9	208	10.63	538
Tetechera	Tilapa	4	3	0	0	0	1	0	0	0	0	0	1	2	0	2	1	0	1	0	0	1	0	0	0	0	0	0	0	0	0	0	0	0	0	0	0	0	0	1.7	257	22.145	534
