# Supplementary material for: Niche-related processes explain phylogenetic structure of acoustic bird communities in Mexico
Source: PeerJ. 2025 Jan 8;13:e18412. doi: 10.7717/peerj.18412 (PMC11724652; doi:10.7717/peerj.18412)
Supplement: Supplemental Information 2 — The average measures for each variable for each plot used for analyses; raw data for each group of measures taken: vegetation measurements, excess attenuation, bioacoustic and phylogenetic indices. [file peerj-13-18412-s002.zip › average_data.csv]

Habitat	Block	excess.attenuation	blur.ratio	Bioacoustic Index (BI)	Acoustic Complexity Index (ACI)	Phylogenetic Diversity (PD)	Net Relatedness Index (NRI)	Nearest Taxon Index (NTI)	coodrinates utm1	coordinates utm2	Canopy opening	Canopy diameter	Basal cover
Crop field	Barragan	1.2003	0.450914211	9	6250	532.177462	3.346785744	2.934042097	656063.3333	2023443.333	113	46.5075	293.25
Crop field	Jardin	1.2312	0.536624937	8.3	6214.067	1288.467468	0.669424611	1.427254459	663639	2025704.333	126	16.2679625	125.5
Crop field	Sotolinera	0.9572	0.168644417	7.3	6227.701	1097.607074	2.775810813	1.125198235	655670.6667	2026357.667	81	7.7875	386
Crop field	Tilapa	1.2296	0.421717471	7.974	6243.67	738.6095941	3.248071008	1.997180508	659994.3333	2021992	211.75	46.6475	718
Crop field	Vicente	0.9603	0.039659855	6.2	6183.836	441.3177429	4.464685839	3.795997727	656205.3333	2022837.667	116	15.80625	161.25
Mesquitera	Barragan	1.3125	0.648611255	10.29	6236.38	1078.477018	-0.533547146	0.620360857	656157	2023522	371	66.93875	1376
Mesquitera	Jardin	1.3794	0.648030798	8.65	6260	1314.440617	-0.637227395	0.025209605	663303.3333	2026884.667	563	106.55245	1320
Mesquitera	Sotolinera	1.4487	0.505457129	10.716	6319.884	1478.771346	-0.4856375	-0.305457647	655533	2026270	514.5	215.010625	1641.75
Mesquitera	Tilapa	1.2501	0.392599196	9.2	6196.339	1724.622503	-0.363567814	-1.060164978	660065.6667	2022261.333	505	136.2765625	423.25
Mesquitera	Vicente	1.3125	0.325662004	12.239	6315.913	1120.514462	-0.225895585	0.815884916	656214.3333	2022757.333	419.5	149.5778125	1845.5
Tetechera	Barragan	1.2682	0.354788647	9.1	6210.24	1137.887233	-0.643498814	0.626885404	656144.3333	2023425	394	27.81375	2263.5
Tetechera	Jardin	1.0734	0.304197891	7.872	6146.775	1679.31846	-0.813783885	0.912248411	662823.6667	2027131.333	354	23.3877375	1094.875
Tetechera	Sotolinera	1.164	0.439250867	7.8	6155.607	1626.662922	-0.296831319	1.115535875	655680.6667	2026570.333	237	31.9953125	809.75
Tetechera	Tilapa	1.1613	0.424764867	8.1	6167.76	1779.261579	-0.17693528	0.271185795	659856.6667	2021842	301.5	22.0053125	737.25
Tetechera	Vicente	1.0745	0.281466094	9	6215	912.4541026	-0.282131538	1.10349348	656069	2022829.333	276.5	12.81465	1400.25
