# Supplementary material for: Niche-related processes explain phylogenetic structure of acoustic bird communities in Mexico
Source: PeerJ. 2025 Jan 8;13:e18412. doi: 10.7717/peerj.18412 (PMC11724652; doi:10.7717/peerj.18412)
Supplement: Supplemental Information 2 — The average measures for each variable for each plot used for analyses; raw data for each group of measures taken: vegetation measurements, excess attenuation, bioacoustic and phylogenetic indices. [file peerj-13-18412-s002.zip › bioacoustic_indices.csv]

Habitat	Block	Recorder	Point	Bioacoustic Index (BI)	Acoustic Complexity Index (ACI)
Crop field	Barragan	BUAP1.WAV	C3	8.809592725	6193.338866
Crop field	Barragan	BUAP1.WAV	C3	18.51784971	6711.772575
Crop field	Barragan	BUAP1.WAV	C3	11.19832598	6294.660997
Crop field	Barragan	BUAP1.WAV	C3	10.9192792	6385.226596
Crop field	Barragan	BUAP1.WAV	C3	10.11302247	6278.730853
Crop field	Barragan	BUAP1.WAV	C3	8.683287052	6161.562261
Crop field	Barragan	UMSNH7.WAV	C1	5.43789049	6060.586315
Crop field	Barragan	UMSNH7.WAV	C1	6.792498145	6070.408353
Crop field	Barragan	UMSNH7.WAV	C1	6.912015483	6158.226259
Crop field	Barragan	UMSNH7.WAV	C1	6.818001909	6154.31426
Crop field	Barragan	UMSNH7.WAV	C1	7.781275153	6142.435455
Crop field	Barragan	UMSNH7.WAV	C1	7.606195234	6252.967909
Crop field	Barragan	UMSNH9.WAV	C2	7.955841529	6200.223736
Crop field	Barragan	UMSNH9.WAV	C2	10.07339124	6307.641298
Crop field	Barragan	UMSNH9.WAV	C2	9.444541124	6452.552801
Crop field	Barragan	UMSNH9.WAV	C2	8.559284211	6291.575368
Crop field	Barragan	UMSNH9.WAV	C2	8.561638767	6189.513699
Crop field	Barragan	UMSNH9.WAV	C2	7.816069583	6194.2624
Crop field	Jardin	BUAP1.WAV	C2	6.754927609	6145.954208
Crop field	Jardin	BUAP1.WAV	C2	8.890849901	6238.5689
Crop field	Jardin	BUAP1.WAV	C2	11.09233954	6314.38056
Crop field	Jardin	BUAP1.WAV	C2	13.6542533	6298.085716
Crop field	Jardin	BUAP1.WAV	C2	12.5153851	6202.688222
Crop field	Jardin	BUAP1.WAV	C2	7.970958681	6177.99685
Crop field	Jardin	BUAP2.WAV	C1	6.007057414	6156.707919
Crop field	Jardin	BUAP2.WAV	C1	8.230454364	6227.88606
Crop field	Jardin	BUAP2.WAV	C1	7.729816609	6289.677819
Crop field	Jardin	BUAP2.WAV	C1	7.204348206	6280.896825
Crop field	Jardin	BUAP2.WAV	C1	7.066725541	6234.023755
Crop field	Jardin	BUAP2.WAV	C1	7.076263059	6228.961236
Crop field	Jardin	UMSNH6.WAV	C3	6.591015357	6204.432083
Crop field	Jardin	UMSNH6.WAV	C3	7.007633294	6153.384944
Crop field	Jardin	UMSNH6.WAV	C3	7.834543747	6193.356306
Crop field	Jardin	UMSNH6.WAV	C3	7.52082146	6201.788687
Crop field	Jardin	UMSNH6.WAV	C3	7.521010231	6124.400659
Crop field	Jardin	UMSNH6.WAV	C3	8.731596589	6180.01525
Crop field	Sotolinera	BUAP1.WAV	C3	7.376027533	6330.421826
Crop field	Sotolinera	BUAP1.WAV	C3	6.833523735	6174.267873
Crop field	Sotolinera	BUAP1.WAV	C3	6.363538782	6144.530376
Crop field	Sotolinera	BUAP1.WAV	C3	5.860898735	6116.236713
Crop field	Sotolinera	BUAP1.WAV	C3	5.616202367	6122.828632
Crop field	Sotolinera	BUAP1.WAV	C3	7.563825496	6196.747084
Crop field	Sotolinera	UMSNH7.WAV	C2	7.331235493	6325.778457
Crop field	Sotolinera	UMSNH7.WAV	C2	6.841988614	6194.106114
Crop field	Sotolinera	UMSNH7.WAV	C2	8.003849537	6358.600325
Crop field	Sotolinera	UMSNH7.WAV	C2	7.036943844	6266.438791
Crop field	Sotolinera	UMSNH7.WAV	C2	5.255492248	6116.138117
Crop field	Sotolinera	UMSNH7.WAV	C2	6.150138212	6158.940846
Crop field	Sotolinera	UMSNH8.WAV	C1	6.018282481	6201.535164
Crop field	Sotolinera	UMSNH8.WAV	C1	10.35862042	6354.07863
Crop field	Sotolinera	UMSNH8.WAV	C1	10.92665479	6349.980099
Crop field	Sotolinera	UMSNH8.WAV	C1	6.32308265	6200.884673
Crop field	Sotolinera	UMSNH8.WAV	C1	10.32311569	6305.039186
Crop field	Sotolinera	UMSNH8.WAV	C1	7.216579363	6182.065093
Crop field	Tilapa	BUAP3.WAV	C1	6.830558796	6331.811393
Crop field	Tilapa	BUAP3.WAV	C1	7.05736981	6202.807649
Crop field	Tilapa	BUAP3.WAV	C1	11.95908621	6486.63046
Crop field	Tilapa	BUAP3.WAV	C1	12.40611355	6417.252939
Crop field	Tilapa	BUAP3.WAV	C1	9.831965926	6220.38099
Crop field	Tilapa	BUAP3.WAV	C1	6.912988282	6199.482105
Crop field	Tilapa	BUAP4.WAV	C3	6.55685395	6180.918942
Crop field	Tilapa	BUAP4.WAV	C3	8.323408863	6222.743658
Crop field	Tilapa	BUAP4.WAV	C3	9.74747564	6363.619981
Crop field	Tilapa	BUAP4.WAV	C3	7.051163593	6172.557433
Crop field	Tilapa	BUAP4.WAV	C3	6.828049707	6152.960368
Crop field	Tilapa	BUAP4.WAV	C3	6.578371433	6145.358307
Crop field	Tilapa	UMSNH8.WAV	C2	5.660625948	6141.091562
Crop field	Tilapa	UMSNH8.WAV	C2	6.532515666	6157.787644
Crop field	Tilapa	UMSNH8.WAV	C2	9.693140424	6428.999733
Crop field	Tilapa	UMSNH8.WAV	C2	7.823126436	6225.277422
Crop field	Tilapa	UMSNH8.WAV	C2	7.549882881	6179.874085
Crop field	Tilapa	UMSNH8.WAV	C2	6.189302893	6156.50533
Crop field	Vicente	BUAP3.WAV	C1	6.105166369	6153.855478
Crop field	Vicente	BUAP3.WAV	C1	8.447088999	6207.049962
Crop field	Vicente	BUAP3.WAV	C1	5.879015807	6175.824016
Crop field	Vicente	BUAP3.WAV	C1	6.036263205	6190.481945
Crop field	Vicente	BUAP3.WAV	C1	6.373491382	6189.908478
Crop field	Vicente	BUAP3.WAV	C1	5.775859597	6183.384284
Crop field	Vicente	BUAP4.WAV	C2	5.343359018	6180.811971
Crop field	Vicente	BUAP4.WAV	C2	6.127588876	6157.314443
Crop field	Vicente	BUAP4.WAV	C2	5.13412678	6152.209489
Crop field	Vicente	BUAP4.WAV	C2	5.100919451	6158.727259
Crop field	Vicente	BUAP4.WAV	C2	4.969295814	6183.129777
Crop field	Vicente	BUAP4.WAV	C2	4.948331889	6170.233269
Crop field	Vicente	UMSNH10.WAV	C3	7.324060007	6206.249686
Crop field	Vicente	UMSNH10.WAV	C3	9.267129227	6295.820891
Crop field	Vicente	UMSNH10.WAV	C3	6.508011363	6222.639086
Crop field	Vicente	UMSNH10.WAV	C3	6.002005562	6174.943108
Crop field	Vicente	UMSNH10.WAV	C3	5.846251802	6163.028812
Crop field	Vicente	UMSNH10.WAV	C3	6.412034853	6143.436046
Mesquitera	Barragan	BUAP2.WAV	M2	5.735781585	6150.680732
Mesquitera	Barragan	BUAP2.WAV	M2	9.435752944	6232.466373
Mesquitera	Barragan	BUAP2.WAV	M2	12.78224674	6381.229481
Mesquitera	Barragan	BUAP2.WAV	M2	14.26717055	6320.77633
Mesquitera	Barragan	BUAP2.WAV	M2	10.29612008	6206.165527
Mesquitera	Barragan	BUAP2.WAV	M2	12.41252708	6228.709631
Mesquitera	Barragan	UMSNH6.WAV	M3	6.237294123	6121.083819
Mesquitera	Barragan	UMSNH6.WAV	M3	8.626285633	6091.870362
Mesquitera	Barragan	UMSNH6.WAV	M3	10.51437961	6184.457826
Mesquitera	Barragan	UMSNH6.WAV	M3	14.60832048	6539.337077
Mesquitera	Barragan	UMSNH6.WAV	M3	10.64490164	6216.790637
Mesquitera	Barragan	UMSNH6.WAV	M3	10.48765208	6216.262611
Mesquitera	Barragan	UMSNH8.WAV	M1	5.897543335	6119.98152
Mesquitera	Barragan	UMSNH8.WAV	M1	10.2966216	6216.218481
Mesquitera	Barragan	UMSNH8.WAV	M1	11.67370472	6332.459659
Mesquitera	Barragan	UMSNH8.WAV	M1	9.685095886	6221.33028
Mesquitera	Barragan	UMSNH8.WAV	M1	10.89888228	6232.837125
Mesquitera	Barragan	UMSNH8.WAV	M1	10.71971962	6242.182529
Mesquitera	Jardin	UMSNH10.WAV	M3	7.223258736	6253.123334
Mesquitera	Jardin	UMSNH10.WAV	M3	7.684396426	6269.494343
Mesquitera	Jardin	UMSNH10.WAV	M3	8.175701498	6300.547693
Mesquitera	Jardin	UMSNH10.WAV	M3	10.80817824	6313.774942
Mesquitera	Jardin	UMSNH10.WAV	M3	8.905316815	6279.975914
Mesquitera	Jardin	UMSNH10.WAV	M3	7.987236018	6234.531408
Mesquitera	Jardin	UMSNH8.WAV	M1	6.480252801	6218.83014
Mesquitera	Jardin	UMSNH8.WAV	M1	14.78014876	6326.432732
Mesquitera	Jardin	UMSNH8.WAV	M1	6.967657277	6223.648412
Mesquitera	Jardin	UMSNH8.WAV	M1	8.204226333	6263.944555
Mesquitera	Jardin	UMSNH8.WAV	M1	9.102692831	6266.713234
Mesquitera	Jardin	UMSNH8.WAV	M1	8.955157603	6279.551774
Mesquitera	Jardin	UMSNH9.WAV	M2	6.945753878	6233.410597
Mesquitera	Jardin	UMSNH9.WAV	M2	10.10906983	6248.890221
Mesquitera	Jardin	UMSNH9.WAV	M2	7.916304568	6233.330844
Mesquitera	Jardin	UMSNH9.WAV	M2	8.879202079	6249.963096
Mesquitera	Jardin	UMSNH9.WAV	M2	8.470544529	6250.077268
Mesquitera	Jardin	UMSNH9.WAV	M2	8.10490178	6233.759493
Mesquitera	Sotolinera	BUAP3.WAV	M3	15.56774321	6633.053478
Mesquitera	Sotolinera	BUAP3.WAV	M3	17.31878255	6692.377116
Mesquitera	Sotolinera	BUAP3.WAV	M3	17.0170443	6680.624162
Mesquitera	Sotolinera	BUAP3.WAV	M3	11.37133198	6341.72583
Mesquitera	Sotolinera	BUAP3.WAV	M3	7.435105011	6256.384133
Mesquitera	Sotolinera	BUAP3.WAV	M3	6.851078399	6191.277206
Mesquitera	Sotolinera	BUAP4.WAV	M1	8.688354596	6271.582556
Mesquitera	Sotolinera	BUAP4.WAV	M1	9.656898237	6248.951772
Mesquitera	Sotolinera	BUAP4.WAV	M1	13.00272882	6397.648662
Mesquitera	Sotolinera	BUAP4.WAV	M1	11.11508129	6240.526413
Mesquitera	Sotolinera	BUAP4.WAV	M1	7.32288039	6170.428202
Mesquitera	Sotolinera	BUAP4.WAV	M1	8.390082384	6206.986429
Mesquitera	Sotolinera	UMSNH10.WAV	M2	10.19223752	6208.033612
Mesquitera	Sotolinera	UMSNH10.WAV	M2	8.494368368	6203.665935
Mesquitera	Sotolinera	UMSNH10.WAV	M2	10.39434457	6286.114507
Mesquitera	Sotolinera	UMSNH10.WAV	M2	7.630558778	6182.69819
Mesquitera	Sotolinera	UMSNH10.WAV	M2	9.764792421	6305.275268
Mesquitera	Sotolinera	UMSNH10.WAV	M2	12.67458718	6240.558528
Mesquitera	Tilapa	BUAP1.WAV	M1	10.04330925	6217.704053
Mesquitera	Tilapa	BUAP1.WAV	M1	10.2781782	6183.940558
Mesquitera	Tilapa	BUAP1.WAV	M1	9.541811121	6218.876539
Mesquitera	Tilapa	BUAP1.WAV	M1	12.18379789	6241.492885
Mesquitera	Tilapa	BUAP1.WAV	M1	8.493505948	6138.675541
Mesquitera	Tilapa	BUAP1.WAV	M1	12.74218806	6254.831158
Mesquitera	Tilapa	UMSNH10.WAV	M3	6.435595117	6128.840042
Mesquitera	Tilapa	UMSNH10.WAV	M3	8.109124367	6190.864812
Mesquitera	Tilapa	UMSNH10.WAV	M3	11.42691704	6292.556591
Mesquitera	Tilapa	UMSNH10.WAV	M3	10.54354919	6258.989412
Mesquitera	Tilapa	UMSNH10.WAV	M3	6.702096667	6135.053454
Mesquitera	Tilapa	UMSNH10.WAV	M3	7.012425592	6153.365262
Mesquitera	Tilapa	UMSNH7.WAV	M2	8.429742708	6232.075292
Mesquitera	Tilapa	UMSNH7.WAV	M2	8.034903285	6172.078038
Mesquitera	Tilapa	UMSNH7.WAV	M2	13.46178584	6258.76198
Mesquitera	Tilapa	UMSNH7.WAV	M2	7.22635119	6146.571664
Mesquitera	Tilapa	UMSNH7.WAV	M2	6.041072279	6108.501943
Mesquitera	Tilapa	UMSNH7.WAV	M2	8.893646254	6200.922776
Mesquitera	Vicente	BUAP1.WAV	M3	7.731835403	6144.310779
Mesquitera	Vicente	BUAP1.WAV	M3	10.17743607	6252.605013
Mesquitera	Vicente	BUAP1.WAV	M3	10.54867152	6297.536354
Mesquitera	Vicente	BUAP1.WAV	M3	8.885881683	6225.34191
Mesquitera	Vicente	BUAP1.WAV	M3	10.76314627	6267.167061
Mesquitera	Vicente	BUAP1.WAV	M3	10.08885894	6280.400094
Mesquitera	Vicente	UMSNH7.WAV	M1	14.17689434	6329.321814
Mesquitera	Vicente	UMSNH7.WAV	M1	15.65017653	6415.569185
Mesquitera	Vicente	UMSNH7.WAV	M1	10.98475071	6242.471435
Mesquitera	Vicente	UMSNH7.WAV	M1	8.874476218	6166.70644
Mesquitera	Vicente	UMSNH7.WAV	M1	8.917812038	6187.558906
Mesquitera	Vicente	UMSNH7.WAV	M1	7.012555259	6132.227025
Mesquitera	Vicente	UMSNH9.WAV	M2	13.89212832	6290.577099
Mesquitera	Vicente	UMSNH9.WAV	M2	24.33205493	6874.612854
Mesquitera	Vicente	UMSNH9.WAV	M2	25.6192646	6846.933391
Mesquitera	Vicente	UMSNH9.WAV	M2	12.77726541	6302.953997
Mesquitera	Vicente	UMSNH9.WAV	M2	11.31632183	6234.764396
Mesquitera	Vicente	UMSNH9.WAV	M2	8.552469939	6195.376247
Tetechera	Barragan	BUAP3.WAV	T1	5.797514441	6108.488929
Tetechera	Barragan	BUAP3.WAV	T1	9.032347035	6166.256263
Tetechera	Barragan	BUAP3.WAV	T1	20.85061119	6541.457308
Tetechera	Barragan	BUAP3.WAV	T1	7.720411578	6135.50206
Tetechera	Barragan	BUAP3.WAV	T1	8.587687476	6125.212846
Tetechera	Barragan	BUAP3.WAV	T1	10.80329388	6216.58561
Tetechera	Barragan	BUAP4.WAV	T3	6.774853215	6159.988355
Tetechera	Barragan	BUAP4.WAV	T3	8.134066124	6184.810913
Tetechera	Barragan	BUAP4.WAV	T3	7.906326794	6178.738008
Tetechera	Barragan	BUAP4.WAV	T3	8.298245114	6187.82464
Tetechera	Barragan	BUAP4.WAV	T3	8.923101914	6201.389608
Tetechera	Barragan	BUAP4.WAV	T3	9.773854808	6242.855811
Tetechera	Barragan	UMSNH10.WAV	T2	5.329877631	6130.88711
Tetechera	Barragan	UMSNH10.WAV	T2	7.793451616	6225.825981
Tetechera	Barragan	UMSNH10.WAV	T2	8.526815909	6278.69428
Tetechera	Barragan	UMSNH10.WAV	T2	6.988521281	6145.55762
Tetechera	Barragan	UMSNH10.WAV	T2	9.812147193	6234.336452
Tetechera	Barragan	UMSNH10.WAV	T2	12.7468728	6319.908205
Tetechera	Jardin	BUAP3.WAV	T1	5.514639323	6121.177451
Tetechera	Jardin	BUAP3.WAV	T1	6.162801156	6138.973733
Tetechera	Jardin	BUAP3.WAV	T1	8.578001866	6206.453848
Tetechera	Jardin	BUAP3.WAV	T1	11.81723867	6199.6462
Tetechera	Jardin	BUAP3.WAV	T1	10.92688035	6200.543551
Tetechera	Jardin	BUAP3.WAV	T1	5.89540866	6135.565937
Tetechera	Jardin	BUAP4.WAV	T2	5.560020765	6116.688751
Tetechera	Jardin	BUAP4.WAV	T2	5.953212102	6116.239282
Tetechera	Jardin	BUAP4.WAV	T2	16.17753795	6277.435751
Tetechera	Jardin	BUAP4.WAV	T2	6.950256688	6139.769552
Tetechera	Jardin	BUAP4.WAV	T2	7.670931582	6123.667449
Tetechera	Jardin	BUAP4.WAV	T2	5.804447958	6113.695149
Tetechera	Jardin	UMSNH7.WAV	T3	6.634161521	6115.292912
Tetechera	Jardin	UMSNH7.WAV	T3	10.74237236	6157.751347
Tetechera	Jardin	UMSNH7.WAV	T3	7.027292719	6132.423845
Tetechera	Jardin	UMSNH7.WAV	T3	5.897798487	6111.654003
Tetechera	Jardin	UMSNH7.WAV	T3	7.055697105	6121.099559
Tetechera	Jardin	UMSNH7.WAV	T3	7.327300738	6113.871681
Tetechera	Sotolinera	BUAP2.WAV	T3	6.003240522	6152.008048
Tetechera	Sotolinera	BUAP2.WAV	T3	7.033335953	6176.799684
Tetechera	Sotolinera	BUAP2.WAV	T3	7.294117789	6157.909117
Tetechera	Sotolinera	BUAP2.WAV	T3	6.507393156	6122.674485
Tetechera	Sotolinera	BUAP2.WAV	T3	5.720552212	6109.588507
Tetechera	Sotolinera	BUAP2.WAV	T3	7.492321379	6127.151641
Tetechera	Sotolinera	UMSNH6.WAV	T2	10.83787181	6174.470076
Tetechera	Sotolinera	UMSNH6.WAV	T2	12.81847759	6198.913406
Tetechera	Sotolinera	UMSNH6.WAV	T2	8.443098126	6137.3618
Tetechera	Sotolinera	UMSNH6.WAV	T2	8.351299385	6129.05387
Tetechera	Sotolinera	UMSNH6.WAV	T2	8.066694986	6119.445367
Tetechera	Sotolinera	UMSNH6.WAV	T2	8.39273667	6117.866374
Tetechera	Sotolinera	UMSNH9.WAV	T1	6.561344094	6164.501037
Tetechera	Sotolinera	UMSNH9.WAV	T1	8.296895507	6204.662941
Tetechera	Sotolinera	UMSNH9.WAV	T1	6.84291527	6159.848398
Tetechera	Sotolinera	UMSNH9.WAV	T1	6.611083298	6179.994266
Tetechera	Sotolinera	UMSNH9.WAV	T1	6.253712201	6129.832763
Tetechera	Sotolinera	UMSNH9.WAV	T1	8.872910049	6238.84422
Tetechera	Tilapa	BUAP2.WAV	T3	6.78174388	6160.357062
Tetechera	Tilapa	BUAP2.WAV	T3	6.914294581	6133.691207
Tetechera	Tilapa	BUAP2.WAV	T3	8.461125664	6184.321304
Tetechera	Tilapa	BUAP2.WAV	T3	7.18349194	6147.622083
Tetechera	Tilapa	BUAP2.WAV	T3	7.782705563	6163.057268
Tetechera	Tilapa	BUAP2.WAV	T3	9.009224479	6142.606531
Tetechera	Tilapa	UMSNH6.WAV	T1	7.231087242	6148.911448
Tetechera	Tilapa	UMSNH6.WAV	T1	8.128285045	6123.382252
Tetechera	Tilapa	UMSNH6.WAV	T1	10.62153917	6207.698224
Tetechera	Tilapa	UMSNH6.WAV	T1	12.39170989	6200.623686
Tetechera	Tilapa	UMSNH6.WAV	T1	7.677291974	6132.610349
Tetechera	Tilapa	UMSNH6.WAV	T1	8.699508194	6143.14182
Tetechera	Tilapa	UMSNH9.WAV	T2	6.872926773	6188.949816
Tetechera	Tilapa	UMSNH9.WAV	T2	7.24265463	6153.605532
Tetechera	Tilapa	UMSNH9.WAV	T2	7.513570119	6201.192427
Tetechera	Tilapa	UMSNH9.WAV	T2	7.173605216	6176.370279
Tetechera	Tilapa	UMSNH9.WAV	T2	8.619500437	6213.982322
Tetechera	Tilapa	UMSNH9.WAV	T2	7.495735206	6197.55639
Tetechera	Vicente	BUAP2.WAV	T1	7.956542137	6181.156858
Tetechera	Vicente	BUAP2.WAV	T1	9.408107524	6196.469256
Tetechera	Vicente	BUAP2.WAV	T1	11.4054693	6374.558208
Tetechera	Vicente	BUAP2.WAV	T1	12.54324067	6447.942332
Tetechera	Vicente	BUAP2.WAV	T1	11.87349447	6394.851221
Tetechera	Vicente	BUAP2.WAV	T1	12.27582752	6392.153034
Tetechera	Vicente	UMSNH6.WAV	T2	12.53803667	6472.668503
Tetechera	Vicente	UMSNH6.WAV	T2	12.43733641	6354.415702
Tetechera	Vicente	UMSNH6.WAV	T2	7.068684218	6107.920401
Tetechera	Vicente	UMSNH6.WAV	T2	8.47186235	6146.003843
Tetechera	Vicente	UMSNH6.WAV	T2	7.335088572	6142.408384
Tetechera	Vicente	UMSNH6.WAV	T2	7.426023533	6081.856375
Tetechera	Vicente	UMSNH8.WAV	T3	7.120249185	6115.900609
Tetechera	Vicente	UMSNH8.WAV	T3	7.913930065	6097.739779
Tetechera	Vicente	UMSNH8.WAV	T3	6.418234392	6072.299178
Tetechera	Vicente	UMSNH8.WAV	T3	6.943217129	6142.348381
Tetechera	Vicente	UMSNH8.WAV	T3	6.386453179	6103.141843
Tetechera	Vicente	UMSNH8.WAV	T3	6.478202682	6046.166091
