# Supplementary material for: Niche-related processes explain phylogenetic structure of acoustic bird communities in Mexico
Source: PeerJ. 2025 Jan 8;13:e18412. doi: 10.7717/peerj.18412 (PMC11724652; doi:10.7717/peerj.18412)
Supplement: Supplemental Information 2 — The average measures for each variable for each plot used for analyses; raw data for each group of measures taken: vegetation measurements, excess attenuation, bioacoustic and phylogenetic indices. [file peerj-13-18412-s002.zip › excess_attenuation.csv]

Habitat	Block	sound.files	bottom.freq	top.freq	Point	Type	excess.attenuation	blur.ratio	spectral.correlation	envelope.correlation
Crop field	Barragan	Ba_C1_50m_editado.wav_121	3.25	4.25	C1	brownian	1.167864881	0.409418585	-0.107094164	0.301125549
Crop field	Barragan	Ba_C1_50m_editado.wav_123	3.75	4.75	C1	brownian	1.198716182	0.442301217	-0.038385217	0.221603196
Crop field	Barragan	Ba_C1_50m_editado.wav_125	3.5	4.5	C1	brownian	1.172286291	0.491553947	-0.037730624	-0.148327197
Crop field	Barragan	Ba_C1_50m_editado.wav_131	3.5	4.5	C1	brownian	1.098658403	0.423464194	0.031929605	0.372094996
Crop field	Barragan	Ba_C1_50m_editado.wav_132	5	6	C1	brownian	1.131658294	0.453404115	0.156835406	0.069545401
Crop field	Barragan	Ba_C1_50m_editado.wav_135	3.5	4.5	C1	brownian	1.114550023	0.486095114	0.065557748	-0.121207735
Crop field	Barragan	Ba_C1_50m_editado.wav_140	3.75	4.75	C1	brownian	1.110903434	0.43702055	0.085210442	0.174965898
Crop field	Barragan	Ba_C1_50m_editado.wav_147	4.5	5.5	C1	brownian	1.021288107	0.450499443	0.049067629	0.160009417
Crop field	Barragan	Ba_C1_50m_editado.wav_149	3.75	4.75	C1	brownian	0.967641098	0.450601308	-0.026048392	0.155017791
Crop field	Barragan	Ba_C1_50m_editado.wav_151	3.25	4.25	C1	brownian	0.976208504	0.498689348	-0.005404416	-0.248084511
Crop field	Barragan	Ba_C1_50m_editado.wav_152	4.75	5.75	C1	brownian	0.940299397	0.481987322	0.040658107	-0.115093895
Crop field	Barragan	Ba_C1_50m_editado.wav_153	2.5	3.5	C1	brownian	0.951927554	0.47558509	-0.055473971	-0.1296852
Crop field	Barragan	Ba_C1_50m_editado.wav_155	2.75	3.75	C1	brownian	0.90512893	0.412777611	-0.070400222	0.415058603
Crop field	Barragan	Ba_C1_50m_editado.wav_159	4.25	5.25	C1	brownian	0.895278889	0.513715017	-0.024491602	-0.314470208
Crop field	Barragan	Ba_C1_50m_editado.wav_161	4.5	5.5	C1	brownian	0.919751933	0.438883386	-0.019511121	0.218764913
Crop field	Barragan	Ba_C1_50m_editado.wav_164	3	4	C1	brownian	0.956480762	0.460006238	-0.078116456	-0.010915671
Crop field	Barragan	Ba_C1_50m_editado.wav_165	4.25	5.25	C1	brownian	0.999357332	0.482972455	0.000943983	-0.124536327
Crop field	Barragan	Ba_C1_50m_editado.wav_167	4	5	C1	brownian	1.032283787	0.461901477	0.04140492	0.119033302
Crop field	Barragan	Ba_C1_50m_editado.wav_172	4	5	C1	brownian	1.173032755	0.498113588	0.127579306	-0.169236491
Crop field	Barragan	Ba_C1_50m_editado.wav_173	2.5	3.5	C1	brownian	1.173737031	0.458422016	-0.177779228	0.041128832
Crop field	Barragan	Ba_C1_50m_editado.wav_179	3	4	C1	brownian	1.19321484	0.483345751	0.067136136	-0.080435535
Crop field	Barragan	Ba_C1_50m_editado.wav_180	3.25	4.25	C1	brownian	1.204762936	0.450261825	0.137772253	0.175515084
Crop field	Barragan	Ba_C1_50m_editado.wav_183	4.75	5.75	C1	brownian	1.254758923	0.450825475	0.000481074	0.134896402
Crop field	Barragan	Ba_C1_50m_editado.wav_184	2.75	3.75	C1	brownian	1.210696012	0.465895722	-0.215290636	-0.071588146
Crop field	Barragan	Ba_C1_50m_editado.wav_185	4.5	5.5	C1	brownian	1.26638947	0.463674422	0.024092027	-0.027158093
Crop field	Barragan	Ba_C1_50m_editado.wav_189	2.75	3.75	C1	brownian	1.24734528	0.407763649	-0.263273542	0.407424217
Crop field	Barragan	Ba_C1_50m_editado.wav_190	3	4	C1	brownian	1.269059568	0.479974745	-0.03572906	-0.170423033
Crop field	Barragan	Ba_C1_50m_editado.wav_195	5	6	C1	brownian	1.325156655	0.440389401	-0.0208075	0.10491494
Crop field	Barragan	Ba_C1_50m_editado.wav_206	2.5	3.5	C1	brownian	1.269965648	0.46349007	-0.3857532	0.03588187
Crop field	Barragan	Ba_C1_50m_editado.wav_210	4.25	5.25	C1	brownian	1.319975209	0.468919423	-0.126677375	0.004993067
Crop field	Barragan	Ba_C1_50m_editado.wav_219	4	5	C1	brownian	1.295913651	0.475340695	0.0940131	-0.067519686
Crop field	Barragan	Ba_C1_50m_editado.wav_224	5	6	C1	brownian	1.293906622	0.51770251	0.025030278	-0.31724738
Crop field	Barragan	Ba_C1_50m_editado.wav_235	4.75	5.75	C1	brownian	1.270734556	0.471850735	0.476448764	0.005657685
Crop field	Barragan	Ba_C2_50m_editado.wav_121	3.25	4.25	C2	brownian	1.225330801	0.457409687	-0.222381755	-0.054615888
Crop field	Barragan	Ba_C2_50m_editado.wav_123	3.75	4.75	C2	brownian	1.232186759	0.462369016	-0.096023652	-0.033153266
Crop field	Barragan	Ba_C2_50m_editado.wav_125	3.5	4.5	C2	brownian	1.263939313	0.486584167	-0.085886634	-0.133642658
Crop field	Barragan	Ba_C2_50m_editado.wav_131	3.5	4.5	C2	brownian	1.229641977	0.43197533	0.080057744	0.1467882
Crop field	Barragan	Ba_C2_50m_editado.wav_132	5	6	C2	brownian	1.342853063	0.47909501	0.221638223	-0.082677837
Crop field	Barragan	Ba_C2_50m_editado.wav_135	3.5	4.5	C2	brownian	1.257599989	0.45402357	0.00051624	0.037407771
Crop field	Barragan	Ba_C2_50m_editado.wav_140	3.75	4.75	C2	brownian	1.154959405	0.448284693	-0.028803608	0.151174765
Crop field	Barragan	Ba_C2_50m_editado.wav_147	4.5	5.5	C2	brownian	1.126827398	0.444451098	0.018076498	0.131860922
Crop field	Barragan	Ba_C2_50m_editado.wav_149	3.75	4.75	C2	brownian	1.082850231	0.465939868	-0.015580918	-0.040263779
Crop field	Barragan	Ba_C2_50m_editado.wav_151	3.25	4.25	C2	brownian	1.051226137	0.452767282	-0.043347777	0.031132628
Crop field	Barragan	Ba_C2_50m_editado.wav_152	4.75	5.75	C2	brownian	1.037665123	0.44955411	0.045577955	0.127285339
Crop field	Barragan	Ba_C2_50m_editado.wav_153	2.5	3.5	C2	brownian	1.067118879	0.441377666	-0.052526858	0.206375354
Crop field	Barragan	Ba_C2_50m_editado.wav_155	2.75	3.75	C2	brownian	1.058125154	0.465423504	-0.05072012	-0.107878343
Crop field	Barragan	Ba_C2_50m_editado.wav_159	4.25	5.25	C2	brownian	1.037664727	0.467482724	-0.017265364	-0.024444596
Crop field	Barragan	Ba_C2_50m_editado.wav_161	4.5	5.5	C2	brownian	1.052174064	0.450987406	0.001505114	0.068316039
Crop field	Barragan	Ba_C2_50m_editado.wav_164	3	4	C2	brownian	1.085636891	0.458374338	-0.022494421	-0.055221501
Crop field	Barragan	Ba_C2_50m_editado.wav_165	4.25	5.25	C2	brownian	1.096748981	0.459918613	0.031480697	-0.042748627
Crop field	Barragan	Ba_C2_50m_editado.wav_167	4	5	C2	brownian	1.119410151	0.450936148	0.12083834	0.055889559
Crop field	Barragan	Ba_C2_50m_editado.wav_172	4	5	C2	brownian	1.172265822	0.42493204	0.227789131	0.302265413
Crop field	Barragan	Ba_C2_50m_editado.wav_173	2.5	3.5	C2	brownian	1.149462413	0.442719418	-0.019504585	0.156499103
Crop field	Barragan	Ba_C2_50m_editado.wav_179	3	4	C2	brownian	1.200589823	0.44447128	0.103649105	0.122878519
Crop field	Barragan	Ba_C2_50m_editado.wav_180	3.25	4.25	C2	brownian	1.22294344	0.433815782	0.088234641	0.224664028
Crop field	Barragan	Ba_C2_50m_editado.wav_183	4.75	5.75	C2	brownian	1.268018157	0.457166097	0.294181715	0.065195302
Crop field	Barragan	Ba_C2_50m_editado.wav_184	2.75	3.75	C2	brownian	1.22249435	0.502687095	-0.040267771	-0.289567361
Crop field	Barragan	Ba_C2_50m_editado.wav_185	4.5	5.5	C2	brownian	1.242977077	0.442780313	0.098702806	0.177494199
Crop field	Barragan	Ba_C2_50m_editado.wav_189	2.75	3.75	C2	brownian	1.230566729	0.450192659	-0.108749674	0.076891161
Crop field	Barragan	Ba_C2_50m_editado.wav_190	3	4	C2	brownian	1.301815041	0.446526174	0.055027487	0.088742464
Crop field	Barragan	Ba_C2_50m_editado.wav_195	5	6	C2	brownian	1.383850326	0.451094604	0.168321939	0.008046749
Crop field	Barragan	Ba_C2_50m_editado.wav_206	2.5	3.5	C2	brownian	1.243708671	0.432005513	-0.315804552	0.24145874
Crop field	Barragan	Ba_C2_50m_editado.wav_210	4.25	5.25	C2	brownian	1.197009689	0.465096783	-0.114093297	-0.08726993
Crop field	Barragan	Ba_C2_50m_editado.wav_219	4	5	C2	brownian	1.308442379	0.405515949	-0.180978729	0.208243061
Crop field	Barragan	Ba_C2_50m_editado.wav_224	5	6	C2	brownian	1.443415375	0.481227806	-0.033494864	-0.217999098
Crop field	Barragan	Ba_C2_50m_editado.wav_235	4.75	5.75	C2	brownian	1.428965867	0.452726192	-0.161139475	0.07376974
Crop field	Barragan	Ba_C3_50m_editado.wav_121	3.25	4.25	C3	brownian	1.268930597	0.462694965	-0.285255919	-0.183755803
Crop field	Barragan	Ba_C3_50m_editado.wav_123	3.75	4.75	C3	brownian	1.237715185	0.447253501	-0.156475128	-0.052054452
Crop field	Barragan	Ba_C3_50m_editado.wav_125	3.5	4.5	C3	brownian	1.238999217	0.422790231	-0.164064804	0.127883137
Crop field	Barragan	Ba_C3_50m_editado.wav_131	3.5	4.5	C3	brownian	1.233445175	0.449731742	-0.174940136	-0.046023509
Crop field	Barragan	Ba_C3_50m_editado.wav_132	5	6	C3	brownian	1.374440532	0.462385675	0.016756622	-0.191648777
Crop field	Barragan	Ba_C3_50m_editado.wav_135	3.5	4.5	C3	brownian	1.217680712	0.391970365	-0.142527413	0.334159517
Crop field	Barragan	Ba_C3_50m_editado.wav_140	3.75	4.75	C3	brownian	1.218243047	0.44275176	-0.195907939	-0.025334964
Crop field	Barragan	Ba_C3_50m_editado.wav_147	4.5	5.5	C3	brownian	1.296418602	0.486269211	-0.204178677	-0.288505346
Crop field	Barragan	Ba_C3_50m_editado.wav_149	3.75	4.75	C3	brownian	1.19828791	0.432344259	-0.204365518	-0.010811886
Crop field	Barragan	Ba_C3_50m_editado.wav_151	3.25	4.25	C3	brownian	1.181136869	0.454606736	-0.195079135	-0.033726028
Crop field	Barragan	Ba_C3_50m_editado.wav_152	4.75	5.75	C3	brownian	1.292635361	0.446117774	-0.201690958	-0.07461761
Crop field	Barragan	Ba_C3_50m_editado.wav_153	2.5	3.5	C3	brownian	1.214189378	0.415162841	-0.184374736	0.07334016
Crop field	Barragan	Ba_C3_50m_editado.wav_155	2.75	3.75	C3	brownian	1.235405013	0.428663272	-0.236731713	0.091447012
Crop field	Barragan	Ba_C3_50m_editado.wav_159	4.25	5.25	C3	brownian	1.190838482	0.444280493	-0.148472039	-0.054804958
Crop field	Barragan	Ba_C3_50m_editado.wav_161	4.5	5.5	C3	brownian	1.197217416	0.427351693	-0.180720483	0.06056986
Crop field	Barragan	Ba_C3_50m_editado.wav_164	3	4	C3	brownian	1.210588007	0.410725713	-0.166982172	0.231171942
Crop field	Barragan	Ba_C3_50m_editado.wav_165	4.25	5.25	C3	brownian	1.225965329	0.387664924	-0.129933762	0.355726048
Crop field	Barragan	Ba_C3_50m_editado.wav_167	4	5	C3	brownian	1.219329118	0.428071563	-0.176610454	0.046104589
Crop field	Barragan	Ba_C3_50m_editado.wav_172	4	5	C3	brownian	1.253002392	0.448602618	-0.183385001	0.001565321
Crop field	Barragan	Ba_C3_50m_editado.wav_173	2.5	3.5	C3	brownian	1.264753254	0.456564761	-0.328027604	-0.116940458
Crop field	Barragan	Ba_C3_50m_editado.wav_179	3	4	C3	brownian	1.251198762	0.456887775	-0.246096214	-0.116166033
Crop field	Barragan	Ba_C3_50m_editado.wav_180	3.25	4.25	C3	brownian	1.247265447	0.41510761	-0.218461069	0.108490485
Crop field	Barragan	Ba_C3_50m_editado.wav_183	4.75	5.75	C3	brownian	1.46883649	0.477720051	-0.172768061	-0.190047811
Crop field	Barragan	Ba_C3_50m_editado.wav_184	2.75	3.75	C3	brownian	1.225720715	0.402278841	-0.289388117	0.235007367
Crop field	Barragan	Ba_C3_50m_editado.wav_185	4.5	5.5	C3	brownian	1.378322154	0.476307375	-0.219150465	-0.251285265
Crop field	Barragan	Ba_C3_50m_editado.wav_189	2.75	3.75	C3	brownian	1.212714645	0.383989491	-0.300419175	0.401408324
Crop field	Barragan	Ba_C3_50m_editado.wav_190	3	4	C3	brownian	1.236726742	0.406784287	-0.220824798	0.197781565
Crop field	Barragan	Ba_C3_50m_editado.wav_195	5	6	C3	brownian	1.489066528	0.437468533	-0.187763218	0.036046205
Crop field	Barragan	Ba_C3_50m_editado.wav_206	2.5	3.5	C3	brownian	1.244482523	0.410787173	-0.343345898	0.204258572
Crop field	Barragan	Ba_C3_50m_editado.wav_210	4.25	5.25	C3	brownian	1.311073785	0.435856359	-0.173733813	0.042365751
Crop field	Barragan	Ba_C3_50m_editado.wav_219	4	5	C3	brownian	1.228624402	0.429980924	-0.178321798	0.106360241
Crop field	Barragan	Ba_C3_50m_editado.wav_224	5	6	C3	brownian	1.445055372	0.476523759	-0.14414127	-0.238005577
Crop field	Barragan	Ba_C3_50m_editado.wav_235	4.75	5.75	C3	brownian	1.453973681	0.458052262	-0.161031726	-0.156784241
Crop field	Jardin	Ja_C1_50m_editado.wav_121	3.25	4.25	C1	brownian	1.182026209	0.52107138	-0.250637951	0.206040155
Crop field	Jardin	Ja_C1_50m_editado.wav_123	3.75	4.75	C1	brownian	1.180303976	0.552986622	-0.163162273	-0.1384261
Crop field	Jardin	Ja_C1_50m_editado.wav_125	3.5	4.5	C1	brownian	1.183496133	0.574622715	-0.169458089	-0.192164839
Crop field	Jardin	Ja_C1_50m_editado.wav_131	3.5	4.5	C1	brownian	1.14779204	0.527573883	-0.158896653	0.109997689
Crop field	Jardin	Ja_C1_50m_editado.wav_132	5	6	C1	brownian	1.387707229	0.535600921	-0.176090319	0.040898832
Crop field	Jardin	Ja_C1_50m_editado.wav_135	3.5	4.5	C1	brownian	1.218326042	0.556281775	-0.158250404	-0.04054927
Crop field	Jardin	Ja_C1_50m_editado.wav_140	3.75	4.75	C1	brownian	1.160090178	0.573949537	-0.168342831	-0.230796267
Crop field	Jardin	Ja_C1_50m_editado.wav_147	4.5	5.5	C1	brownian	1.291609955	0.567791939	-0.118834626	-0.159022297
Crop field	Jardin	Ja_C1_50m_editado.wav_149	3.75	4.75	C1	brownian	1.193483514	0.538529452	-0.167232251	-0.014007131
Crop field	Jardin	Ja_C1_50m_editado.wav_151	3.25	4.25	C1	brownian	1.189635927	0.572919362	-0.18116031	-0.098386971
Crop field	Jardin	Ja_C1_50m_editado.wav_152	4.75	5.75	C1	brownian	1.352997498	0.570211498	-0.139539033	-0.165112977
Crop field	Jardin	Ja_C1_50m_editado.wav_153	2.5	3.5	C1	brownian	1.21355565	0.56916077	-0.180361337	-0.153515842
Crop field	Jardin	Ja_C1_50m_editado.wav_155	2.75	3.75	C1	brownian	1.192819418	0.533246521	-0.210221231	0.095721923
Crop field	Jardin	Ja_C1_50m_editado.wav_159	4.25	5.25	C1	brownian	1.239935028	0.55296161	-0.144351051	0.024139734
Crop field	Jardin	Ja_C1_50m_editado.wav_161	4.5	5.5	C1	brownian	1.270082148	0.561533184	-0.147111823	-0.023468766
Crop field	Jardin	Ja_C1_50m_editado.wav_164	3	4	C1	brownian	1.192075365	0.57623519	-0.18291464	-0.178585716
Crop field	Jardin	Ja_C1_50m_editado.wav_165	4.25	5.25	C1	brownian	1.231979683	0.531853484	-0.127122614	0.049203827
Crop field	Jardin	Ja_C1_50m_editado.wav_167	4	5	C1	brownian	1.208964525	0.558753068	-0.170896838	-0.093262284
Crop field	Jardin	Ja_C1_50m_editado.wav_172	4	5	C1	brownian	1.161101614	0.570937969	-0.175382842	-0.204193725
Crop field	Jardin	Ja_C1_50m_editado.wav_173	2.5	3.5	C1	brownian	1.116700862	0.558166398	-0.318688879	-0.116186567
Crop field	Jardin	Ja_C1_50m_editado.wav_179	3	4	C1	brownian	1.165704173	0.537952965	-0.237091504	0.007532926
Crop field	Jardin	Ja_C1_50m_editado.wav_180	3.25	4.25	C1	brownian	1.156582407	0.554589618	-0.205939935	-0.025321297
Crop field	Jardin	Ja_C1_50m_editado.wav_183	4.75	5.75	C1	brownian	1.32220811	0.521363483	-0.209915932	0.200561126
Crop field	Jardin	Ja_C1_50m_editado.wav_184	2.75	3.75	C1	brownian	1.156115053	0.552761382	-0.254913317	-0.066274058
Crop field	Jardin	Ja_C1_50m_editado.wav_185	4.5	5.5	C1	brownian	1.261524075	0.507888083	-0.171178944	0.351307357
Crop field	Jardin	Ja_C1_50m_editado.wav_189	2.75	3.75	C1	brownian	1.128932357	0.567719922	-0.276353669	-0.148214864
Crop field	Jardin	Ja_C1_50m_editado.wav_190	3	4	C1	brownian	1.127882806	0.561604489	-0.213913081	-0.113761297
Crop field	Jardin	Ja_C1_50m_editado.wav_195	5	6	C1	brownian	1.410133238	0.529246131	-0.097087929	0.081731047
Crop field	Jardin	Ja_C1_50m_editado.wav_206	2.5	3.5	C1	brownian	1.13554671	0.566213435	-0.328384294	-0.128351082
Crop field	Jardin	Ja_C1_50m_editado.wav_210	4.25	5.25	C1	brownian	1.200801918	0.505770698	-0.138244977	0.254403023
Crop field	Jardin	Ja_C1_50m_editado.wav_219	4	5	C1	brownian	1.256092577	0.563827027	-0.161036018	-0.139795483
Crop field	Jardin	Ja_C1_50m_editado.wav_224	5	6	C1	brownian	1.395522723	0.542426064	-0.111374217	0.18258948
Crop field	Jardin	Ja_C1_50m_editado.wav_235	4.75	5.75	C1	brownian	1.379577917	0.557922641	-0.141238138	-0.139533782
Crop field	Jardin	Ja_C2_50m_editado.wav_121	3.25	4.25	C2	brownian	1.169162725	0.585673365	-0.23499019	-0.237565843
Crop field	Jardin	Ja_C2_50m_editado.wav_123	3.75	4.75	C2	brownian	1.168621963	0.537947584	-0.158017653	0.078516147
Crop field	Jardin	Ja_C2_50m_editado.wav_125	3.5	4.5	C2	brownian	1.165762347	0.475312986	-0.162470336	0.547780182
Crop field	Jardin	Ja_C2_50m_editado.wav_131	3.5	4.5	C2	brownian	1.156945239	0.5601254	-0.152391678	-0.081652769
Crop field	Jardin	Ja_C2_50m_editado.wav_132	5	6	C2	brownian	1.327092313	0.53805944	-0.131008017	-0.08806996
Crop field	Jardin	Ja_C2_50m_editado.wav_135	3.5	4.5	C2	brownian	1.145572899	0.563846802	-0.142015618	-0.299759068
Crop field	Jardin	Ja_C2_50m_editado.wav_140	3.75	4.75	C2	brownian	1.126685517	0.616767387	-0.154337902	-0.494206911
Crop field	Jardin	Ja_C2_50m_editado.wav_147	4.5	5.5	C2	brownian	1.191298685	0.48486867	-0.128614249	0.259298552
Crop field	Jardin	Ja_C2_50m_editado.wav_149	3.75	4.75	C2	brownian	1.137257644	0.50624344	-0.158529198	0.185999934
Crop field	Jardin	Ja_C2_50m_editado.wav_151	3.25	4.25	C2	brownian	1.150514982	0.453604671	-0.170684061	0.645419398
Crop field	Jardin	Ja_C2_50m_editado.wav_152	4.75	5.75	C2	brownian	1.304175352	0.562775948	-0.156259037	-0.198459526
Crop field	Jardin	Ja_C2_50m_editado.wav_153	2.5	3.5	C2	brownian	1.191086196	0.553595256	-0.165440644	-0.057862394
Crop field	Jardin	Ja_C2_50m_editado.wav_155	2.75	3.75	C2	brownian	1.205525323	0.601041946	-0.220503622	-0.513834072
Crop field	Jardin	Ja_C2_50m_editado.wav_159	4.25	5.25	C2	brownian	1.173219607	0.570366803	-0.146708712	-0.168920486
Crop field	Jardin	Ja_C2_50m_editado.wav_161	4.5	5.5	C2	brownian	1.200729825	0.538089716	-0.134179609	0.090823979
Crop field	Jardin	Ja_C2_50m_editado.wav_164	3	4	C2	brownian	1.175791339	0.509349689	-0.171797264	0.235089253
Crop field	Jardin	Ja_C2_50m_editado.wav_165	4.25	5.25	C2	brownian	1.168889265	0.482980325	-0.117392552	0.465549244
Crop field	Jardin	Ja_C2_50m_editado.wav_167	4	5	C2	brownian	1.180047191	0.510583315	-0.159276443	0.180483354
Crop field	Jardin	Ja_C2_50m_editado.wav_172	4	5	C2	brownian	1.101349939	0.535035524	-0.149807069	0.017794916
Crop field	Jardin	Ja_C2_50m_editado.wav_173	2.5	3.5	C2	brownian	1.21174006	0.535496649	-0.287951009	-0.168108969
Crop field	Jardin	Ja_C2_50m_editado.wav_179	3	4	C2	brownian	1.154731838	0.586470115	-0.213708437	-0.343860095
Crop field	Jardin	Ja_C2_50m_editado.wav_180	3.25	4.25	C2	brownian	1.135930511	0.526243233	-0.187092421	0.138289539
Crop field	Jardin	Ja_C2_50m_editado.wav_183	4.75	5.75	C2	brownian	1.290653326	0.569718251	-0.129018449	-0.22075614
Crop field	Jardin	Ja_C2_50m_editado.wav_184	2.75	3.75	C2	brownian	1.167544072	0.539616374	-0.237592194	0.052515986
Crop field	Jardin	Ja_C2_50m_editado.wav_185	4.5	5.5	C2	brownian	1.209597302	0.522937121	-0.142242565	0.03933386
Crop field	Jardin	Ja_C2_50m_editado.wav_189	2.75	3.75	C2	brownian	1.166817131	0.544586114	-0.275553758	-0.033803459
Crop field	Jardin	Ja_C2_50m_editado.wav_190	3	4	C2	brownian	1.100707636	0.551555803	-0.179312463	-0.091472744
Crop field	Jardin	Ja_C2_50m_editado.wav_195	5	6	C2	brownian	1.409153454	0.543243517	-0.11315356	-0.102075675
Crop field	Jardin	Ja_C2_50m_editado.wav_206	2.5	3.5	C2	brownian	1.210740701	0.541473655	-0.32226733	0.024408465
Crop field	Jardin	Ja_C2_50m_editado.wav_210	4.25	5.25	C2	brownian	1.1030751	0.561557567	-0.129994358	-0.122878578
Crop field	Jardin	Ja_C2_50m_editado.wav_219	4	5	C2	brownian	1.121572538	0.501641299	-0.157011605	0.183254617
Crop field	Jardin	Ja_C2_50m_editado.wav_224	5	6	C2	brownian	1.358871322	0.530692146	-0.124378661	0.021992954
Crop field	Jardin	Ja_C2_50m_editado.wav_235	4.75	5.75	C2	brownian	1.387243205	0.518899032	-0.120680117	0.074889422
Crop field	Jardin	Ja_C3_50m_editado.wav_121	3.25	4.25	C3	brownian	1.216596278	0.516855378	-0.223418577	-0.157755969
Crop field	Jardin	Ja_C3_50m_editado.wav_123	3.75	4.75	C3	brownian	1.230073751	0.520730311	-0.152757489	-0.121704148
Crop field	Jardin	Ja_C3_50m_editado.wav_125	3.5	4.5	C3	brownian	1.24836948	0.483223464	-0.161759976	0.366770136
Crop field	Jardin	Ja_C3_50m_editado.wav_131	3.5	4.5	C3	brownian	1.247093076	0.530412811	-0.162513195	-0.321286868
Crop field	Jardin	Ja_C3_50m_editado.wav_132	5	6	C3	brownian	1.326871661	0.50722613	-0.106729252	0.131034605
Crop field	Jardin	Ja_C3_50m_editado.wav_135	3.5	4.5	C3	brownian	1.224947874	0.547145135	-0.151571747	-0.048453624
Crop field	Jardin	Ja_C3_50m_editado.wav_140	3.75	4.75	C3	brownian	1.205665287	0.495145181	-0.150751987	0.181989712
Crop field	Jardin	Ja_C3_50m_editado.wav_147	4.5	5.5	C3	brownian	1.312901462	0.545457384	-0.126757976	-0.338507375
Crop field	Jardin	Ja_C3_50m_editado.wav_149	3.75	4.75	C3	brownian	1.289148842	0.491155287	-0.177612884	0.176338244
Crop field	Jardin	Ja_C3_50m_editado.wav_151	3.25	4.25	C3	brownian	1.28112619	0.512320614	-0.187855485	-0.020086374
Crop field	Jardin	Ja_C3_50m_editado.wav_152	4.75	5.75	C3	brownian	1.366208776	0.553217809	-0.121540231	-0.372520843
Crop field	Jardin	Ja_C3_50m_editado.wav_153	2.5	3.5	C3	brownian	1.248063498	0.549291638	-0.187962005	-0.228885906
Crop field	Jardin	Ja_C3_50m_editado.wav_155	2.75	3.75	C3	brownian	1.237732652	0.536505981	-0.198859966	-0.175579155
Crop field	Jardin	Ja_C3_50m_editado.wav_159	4.25	5.25	C3	brownian	1.284379571	0.513958228	-0.137816288	-0.132208001
Crop field	Jardin	Ja_C3_50m_editado.wav_161	4.5	5.5	C3	brownian	1.266120113	0.51773943	-0.169724321	-0.100342862
Crop field	Jardin	Ja_C3_50m_editado.wav_164	3	4	C3	brownian	1.18255595	0.445070892	-0.159165047	0.367576122
Crop field	Jardin	Ja_C3_50m_editado.wav_165	4.25	5.25	C3	brownian	1.236272206	0.539903146	-0.123145151	-0.106399851
Crop field	Jardin	Ja_C3_50m_editado.wav_167	4	5	C3	brownian	1.238467622	0.548383866	-0.167837211	-0.214617202
Crop field	Jardin	Ja_C3_50m_editado.wav_172	4	5	C3	brownian	1.257942772	0.540821937	-0.160237368	-0.240540937
Crop field	Jardin	Ja_C3_50m_editado.wav_173	2.5	3.5	C3	brownian	1.190805398	0.499446008	-0.299695913	0.145468917
Crop field	Jardin	Ja_C3_50m_editado.wav_179	3	4	C3	brownian	1.237807677	0.502608725	-0.229444335	0.091146982
Crop field	Jardin	Ja_C3_50m_editado.wav_180	3.25	4.25	C3	brownian	1.23356543	0.544004079	-0.189466534	-0.214015831
Crop field	Jardin	Ja_C3_50m_editado.wav_183	4.75	5.75	C3	brownian	1.379008005	0.54051034	-0.150304346	-0.176132651
Crop field	Jardin	Ja_C3_50m_editado.wav_184	2.75	3.75	C3	brownian	1.207300823	0.561982974	-0.240657255	-0.224199421
Crop field	Jardin	Ja_C3_50m_editado.wav_185	4.5	5.5	C3	brownian	1.355996697	0.501963291	-0.136783536	-0.078592713
Crop field	Jardin	Ja_C3_50m_editado.wav_189	2.75	3.75	C3	brownian	1.191248373	0.508874718	-0.275885172	0.023455626
Crop field	Jardin	Ja_C3_50m_editado.wav_190	3	4	C3	brownian	1.314523226	0.495874264	-0.248822068	-0.005790204
Crop field	Jardin	Ja_C3_50m_editado.wav_195	5	6	C3	brownian	1.368975336	0.550652036	-0.121776771	-0.195727883
Crop field	Jardin	Ja_C3_50m_editado.wav_206	2.5	3.5	C3	brownian	1.227851088	0.493352406	-0.329975628	0.037063269
Crop field	Jardin	Ja_C3_50m_editado.wav_210	4.25	5.25	C3	brownian	1.330474425	0.54519121	-0.118062404	-0.211217277
Crop field	Jardin	Ja_C3_50m_editado.wav_219	4	5	C3	brownian	1.340332252	0.489245511	-0.199471473	0.043698229
Crop field	Jardin	Ja_C3_50m_editado.wav_224	5	6	C3	brownian	1.405945354	0.538713575	-0.12809964	-0.216054349
Crop field	Jardin	Ja_C3_50m_editado.wav_235	4.75	5.75	C3	brownian	1.32501525	0.524812625	-0.167821896	-0.184040663
Crop field	Sotolinera	So_C1_50m_editado.wav_121	3.25	4.25	C1	brownian	1.162235301	0.246269634	-0.260552656	0.481613821
Crop field	Sotolinera	So_C1_50m_editado.wav_123	3.75	4.75	C1	brownian	1.188030524	0.20372339	-0.180318023	0.658471062
Crop field	Sotolinera	So_C1_50m_editado.wav_125	3.5	4.5	C1	brownian	1.22396505	0.222296866	-0.144174349	0.59493437
Crop field	Sotolinera	So_C1_50m_editado.wav_131	3.5	4.5	C1	brownian	0.909637075	0.227878425	-0.050824601	0.639885095
Crop field	Sotolinera	So_C1_50m_editado.wav_132	5	6	C1	brownian	0.971428082	0.260982978	-0.030326285	0.278880569
Crop field	Sotolinera	So_C1_50m_editado.wav_135	3.5	4.5	C1	brownian	1.227145064	0.272595444	-0.164896833	-0.107850614
Crop field	Sotolinera	So_C1_50m_editado.wav_140	3.75	4.75	C1	brownian	1.141436583	0.170814018	-0.174354473	0.769282742
Crop field	Sotolinera	So_C1_50m_editado.wav_147	4.5	5.5	C1	brownian	1.124770331	0.256030883	-0.076508765	0.114863757
Crop field	Sotolinera	So_C1_50m_editado.wav_149	3.75	4.75	C1	brownian	0.834721513	0.280995461	-0.047350947	-0.155414658
Crop field	Sotolinera	So_C1_50m_editado.wav_151	3.25	4.25	C1	brownian	1.081381964	0.323193274	-0.144769113	-0.305107562
Crop field	Sotolinera	So_C1_50m_editado.wav_152	4.75	5.75	C1	brownian	1.121908228	0.282697888	-0.041007297	-0.16008511
Crop field	Sotolinera	So_C1_50m_editado.wav_153	2.5	3.5	C1	brownian	1.135592831	0.205202726	-0.1268733	0.692341358
Crop field	Sotolinera	So_C1_50m_editado.wav_155	2.75	3.75	C1	brownian	0.993925421	0.298189287	-0.068748626	-0.078369045
Crop field	Sotolinera	So_C1_50m_editado.wav_159	4.25	5.25	C1	brownian	1.222244858	0.228972875	-0.149795204	0.47975338
Crop field	Sotolinera	So_C1_50m_editado.wav_161	4.5	5.5	C1	brownian	1.174644601	0.275097122	-0.150293927	-0.197122654
Crop field	Sotolinera	So_C1_50m_editado.wav_164	3	4	C1	brownian	1.191355127	0.275606154	-0.170913995	-0.076386046
Crop field	Sotolinera	So_C1_50m_editado.wav_165	4.25	5.25	C1	brownian	1.27314779	0.298706412	-0.106481605	-0.192060794
Crop field	Sotolinera	So_C1_50m_editado.wav_167	4	5	C1	brownian	1.175013119	0.214159414	-0.106759202	0.658613932
Crop field	Sotolinera	So_C1_50m_editado.wav_172	4	5	C1	brownian	1.192356521	0.267593697	-0.172170065	-0.027019388
Crop field	Sotolinera	So_C1_50m_editado.wav_173	2.5	3.5	C1	brownian	1.214967176	0.299208532	-0.342428438	-0.305657468
Crop field	Sotolinera	So_C1_50m_editado.wav_179	3	4	C1	brownian	1.213490428	0.203499766	-0.243939222	0.616821299
Crop field	Sotolinera	So_C1_50m_editado.wav_180	3.25	4.25	C1	brownian	1.189463298	0.26605453	-0.220423389	0.142339199
Crop field	Sotolinera	So_C1_50m_editado.wav_183	4.75	5.75	C1	brownian	1.29923501	0.23161818	-0.152095466	0.291317436
Crop field	Sotolinera	So_C1_50m_editado.wav_184	2.75	3.75	C1	brownian	1.196377729	0.252491953	-0.285732237	0.185635825
Crop field	Sotolinera	So_C1_50m_editado.wav_185	4.5	5.5	C1	brownian	1.259659656	0.305387013	-0.174021815	-0.296687817
Crop field	Sotolinera	So_C1_50m_editado.wav_189	2.75	3.75	C1	brownian	1.173872493	0.239106812	-0.325076785	0.205999273
Crop field	Sotolinera	So_C1_50m_editado.wav_190	3	4	C1	brownian	1.150446914	0.300304264	-0.205806738	-0.175783102
Crop field	Sotolinera	So_C1_50m_editado.wav_195	5	6	C1	brownian	1.418729649	0.290958867	-0.114020963	-0.303853761
Crop field	Sotolinera	So_C1_50m_editado.wav_206	2.5	3.5	C1	brownian	0.959744378	0.263154714	-0.151281754	0.029948756
Crop field	Sotolinera	So_C1_50m_editado.wav_210	4.25	5.25	C1	brownian	0.790909262	0.198375411	-0.053027324	0.753754942
Crop field	Sotolinera	So_C1_50m_editado.wav_219	4	5	C1	brownian	0.908269748	0.31008274	-0.038484068	-0.316732207
Crop field	Sotolinera	So_C1_50m_editado.wav_224	5	6	C1	brownian	1.221397173	0.206245311	-0.091472073	0.496290949
Crop field	Sotolinera	So_C1_50m_editado.wav_235	4.75	5.75	C1	brownian	1.16671022	0.222547122	-0.035663965	0.637731149
Crop field	Sotolinera	So_C2_50m_editado.wav_121	3.25	4.25	C2	brownian	1.252183601	0.060960867	0.064242617	0.494632025
Crop field	Sotolinera	So_C2_50m_editado.wav_123	3.75	4.75	C2	brownian	1.358871562	0.056003768	0.050376981	0.463119948
Crop field	Sotolinera	So_C2_50m_editado.wav_125	3.5	4.5	C2	brownian	1.105601622	0.126143939	0.313161017	0.191630825
Crop field	Sotolinera	So_C2_50m_editado.wav_131	3.5	4.5	C2	brownian	1.192913713	0.087224069	-0.081428273	0.168818029
Crop field	Sotolinera	So_C2_50m_editado.wav_132	5	6	C2	brownian	1.250228656	0.084718683	0.358586584	0.240075003
Crop field	Sotolinera	So_C2_50m_editado.wav_135	3.5	4.5	C2	brownian	1.130176946	0.050777908	0.278596151	0.730240178
Crop field	Sotolinera	So_C2_50m_editado.wav_140	3.75	4.75	C2	brownian	0.836962852	0.076417297	0.38811054	0.54412423
Crop field	Sotolinera	So_C2_50m_editado.wav_147	4.5	5.5	C2	brownian	1.049265306	0.09034347	0.36394338	0.540414282
Crop field	Sotolinera	So_C2_50m_editado.wav_149	3.75	4.75	C2	brownian	1.07295917	0.093401515	0.348564299	0.264130047
Crop field	Sotolinera	So_C2_50m_editado.wav_151	3.25	4.25	C2	brownian	1.020160929	0.074442325	0.367118836	0.232323537
Crop field	Sotolinera	So_C2_50m_editado.wav_152	4.75	5.75	C2	brownian	1.07735209	0.047609694	0.400550083	0.646918315
Crop field	Sotolinera	So_C2_50m_editado.wav_153	2.5	3.5	C2	brownian	1.176180131	0.120636723	0.36422817	0.219356605
Crop field	Sotolinera	So_C2_50m_editado.wav_155	2.75	3.75	C2	brownian	1.026546545	0.103022355	0.360013778	0.190698215
Crop field	Sotolinera	So_C2_50m_editado.wav_159	4.25	5.25	C2	brownian	0.695058026	0.099833394	0.395525252	-0.082719422
Crop field	Sotolinera	So_C2_50m_editado.wav_161	4.5	5.5	C2	brownian	0.997464053	0.0781639	0.382129843	0.533123014
Crop field	Sotolinera	So_C2_50m_editado.wav_164	3	4	C2	brownian	0.641249465	0.058496253	0.367233155	0.509457831
Crop field	Sotolinera	So_C2_50m_editado.wav_165	4.25	5.25	C2	brownian	0.631781407	0.05982648	0.39017048	0.428284584
Crop field	Sotolinera	So_C2_50m_editado.wav_167	4	5	C2	brownian	0.862590346	0.054979648	0.399487675	0.583574263
Crop field	Sotolinera	So_C2_50m_editado.wav_172	4	5	C2	brownian	0.746439625	0.082387438	0.397974361	0.343101443
Crop field	Sotolinera	So_C2_50m_editado.wav_173	2.5	3.5	C2	brownian	0.742657648	0.112376425	0.387003381	0.418874478
Crop field	Sotolinera	So_C2_50m_editado.wav_179	3	4	C2	brownian	0.652363742	0.071224942	0.366239341	0.325638488
Crop field	Sotolinera	So_C2_50m_editado.wav_180	3.25	4.25	C2	brownian	0.674740369	0.089910184	0.394569741	0.244303965
Crop field	Sotolinera	So_C2_50m_editado.wav_183	4.75	5.75	C2	brownian	0.732220422	0.079840109	0.402420236	0.508726768
Crop field	Sotolinera	So_C2_50m_editado.wav_184	2.75	3.75	C2	brownian	0.901045177	0.115961886	0.384822877	0.085874179
Crop field	Sotolinera	So_C2_50m_editado.wav_185	4.5	5.5	C2	brownian	0.813443522	0.13838353	0.389082243	-0.261597971
Crop field	Sotolinera	So_C2_50m_editado.wav_189	2.75	3.75	C2	brownian	0.8369619	0.083964725	0.382084117	0.569129621
Crop field	Sotolinera	So_C2_50m_editado.wav_190	3	4	C2	brownian	1.089339273	0.083068772	0.37242093	0.477405818
Crop field	Sotolinera	So_C2_50m_editado.wav_195	5	6	C2	brownian	0.98924974	0.10015899	0.403955396	0.261112726
Crop field	Sotolinera	So_C2_50m_editado.wav_206	2.5	3.5	C2	brownian	0.869656804	0.101399186	0.370339585	0.226514025
Crop field	Sotolinera	So_C2_50m_editado.wav_210	4.25	5.25	C2	brownian	1.204916368	0.099580568	0.338115356	-0.153759819
Crop field	Sotolinera	So_C2_50m_editado.wav_219	4	5	C2	brownian	0.815446375	0.107474867	0.367242176	0.21301165
Crop field	Sotolinera	So_C2_50m_editado.wav_224	5	6	C2	brownian	0.968214814	0.120808505	0.40513258	0.011880019
Crop field	Sotolinera	So_C2_50m_editado.wav_235	4.75	5.75	C2	brownian	1.016557912	0.068301792	0.39626984	0.268227958
Crop field	Sotolinera	So_C3_50m_editado.wav_121	3.25	4.25	C3	brownian	1.034266559	0.193078836	0.01103121	-0.338709933
Crop field	Sotolinera	So_C3_50m_editado.wav_123	3.75	4.75	C3	brownian	1.148505581	0.212618385	0.005326561	-0.205674533
Crop field	Sotolinera	So_C3_50m_editado.wav_125	3.5	4.5	C3	brownian	0.978923331	0.120624381	0.042211397	0.542587793
Crop field	Sotolinera	So_C3_50m_editado.wav_131	3.5	4.5	C3	brownian	0.851410929	0.156168708	0.0866655	0.251325841
Crop field	Sotolinera	So_C3_50m_editado.wav_132	5	6	C3	brownian	0.979153074	0.230189209	0.112067616	-0.38344217
Crop field	Sotolinera	So_C3_50m_editado.wav_135	3.5	4.5	C3	brownian	0.923771868	0.185867635	0.068651587	-0.150237055
Crop field	Sotolinera	So_C3_50m_editado.wav_140	3.75	4.75	C3	brownian	0.737385739	0.098705417	0.10491705	0.682843534
Crop field	Sotolinera	So_C3_50m_editado.wav_147	4.5	5.5	C3	brownian	1.201175793	0.130457662	0.069374965	0.507765018
Crop field	Sotolinera	So_C3_50m_editado.wav_149	3.75	4.75	C3	brownian	1.154810186	0.131355984	0.071056703	0.443208208
Crop field	Sotolinera	So_C3_50m_editado.wav_151	3.25	4.25	C3	brownian	0.996526879	0.151818372	-0.00892093	0.235702616
Crop field	Sotolinera	So_C3_50m_editado.wav_152	4.75	5.75	C3	brownian	0.976305925	0.192364423	0.098803764	-0.1351703
Crop field	Sotolinera	So_C3_50m_editado.wav_153	2.5	3.5	C3	brownian	0.840126359	0.208532456	0.083128827	-0.329450449
Crop field	Sotolinera	So_C3_50m_editado.wav_155	2.75	3.75	C3	brownian	1.014256336	0.163829608	0.083085358	0.148694596
Crop field	Sotolinera	So_C3_50m_editado.wav_159	4.25	5.25	C3	brownian	0.625654676	0.111881825	0.114601999	0.663309316
Crop field	Sotolinera	So_C3_50m_editado.wav_161	4.5	5.5	C3	brownian	0.610546869	0.146320476	0.113558151	0.224414981
Crop field	Sotolinera	So_C3_50m_editado.wav_164	3	4	C3	brownian	0.600174965	0.148622869	0.082792563	0.175727119
Crop field	Sotolinera	So_C3_50m_editado.wav_165	4.25	5.25	C3	brownian	0.784390176	0.169383254	0.101784274	0.125493914
Crop field	Sotolinera	So_C3_50m_editado.wav_167	4	5	C3	brownian	0.645714674	0.157009702	0.106092368	0.278692418
Crop field	Sotolinera	So_C3_50m_editado.wav_172	4	5	C3	brownian	0.62617266	0.176882575	0.105042011	0.133253572
Crop field	Sotolinera	So_C3_50m_editado.wav_173	2.5	3.5	C3	brownian	0.65444789	0.158918593	0.065203316	0.006291549
Crop field	Sotolinera	So_C3_50m_editado.wav_179	3	4	C3	brownian	0.874400731	0.156683668	0.08433179	0.196834889
Crop field	Sotolinera	So_C3_50m_editado.wav_180	3.25	4.25	C3	brownian	0.621038057	0.174529958	0.087407085	0.042602082
Crop field	Sotolinera	So_C3_50m_editado.wav_183	4.75	5.75	C3	brownian	0.617547472	0.151164572	0.123123383	0.110896432
Crop field	Sotolinera	So_C3_50m_editado.wav_184	2.75	3.75	C3	brownian	0.701732674	0.229445148	0.081375665	-0.31603226
Crop field	Sotolinera	So_C3_50m_editado.wav_185	4.5	5.5	C3	brownian	0.666651888	0.154092744	0.119309675	0.272406604
Crop field	Sotolinera	So_C3_50m_editado.wav_189	2.75	3.75	C3	brownian	0.582375001	0.157151654	0.080398619	0.095595062
Crop field	Sotolinera	So_C3_50m_editado.wav_190	3	4	C3	brownian	0.581248846	0.150734235	0.091834651	0.231654216
Crop field	Sotolinera	So_C3_50m_editado.wav_195	5	6	C3	brownian	0.607154188	0.184630812	0.120931729	-0.112106131
Crop field	Sotolinera	So_C3_50m_editado.wav_206	2.5	3.5	C3	brownian	0.592596519	0.201929247	0.087662236	-0.269152006
Crop field	Sotolinera	So_C3_50m_editado.wav_210	4.25	5.25	C3	brownian	0.589469764	0.1567057	0.118540886	0.172845455
Crop field	Sotolinera	So_C3_50m_editado.wav_219	4	5	C3	brownian	0.634869303	0.141806833	0.107138462	0.345893627
Crop field	Sotolinera	So_C3_50m_editado.wav_224	5	6	C3	brownian	0.628675107	0.145063859	0.12049859	0.248794226
Crop field	Sotolinera	So_C3_50m_editado.wav_235	4.75	5.75	C3	brownian	0.74230675	0.169343142	0.125046726	-0.065011259
Crop field	Tilapa	Ti_C1_50m_editado.wav_121	3.25	4.25	C1	brownian	1.324338635	0.441333058	-0.288078755	-0.37844368
Crop field	Tilapa	Ti_C1_50m_editado.wav_123	3.75	4.75	C1	brownian	1.28108909	0.453858383	-0.1928328	-0.356189377
Crop field	Tilapa	Ti_C1_50m_editado.wav_125	3.5	4.5	C1	brownian	1.251528891	0.379614335	-0.162667077	-0.052461557
Crop field	Tilapa	Ti_C1_50m_editado.wav_131	3.5	4.5	C1	brownian	1.282386771	0.416031279	-0.163966656	-0.355398215
Crop field	Tilapa	Ti_C1_50m_editado.wav_132	5	6	C1	brownian	1.349633155	0.459388923	-0.160350846	-0.392213388
Crop field	Tilapa	Ti_C1_50m_editado.wav_135	3.5	4.5	C1	brownian	1.292262749	0.365800227	-0.152181565	-0.009982638
Crop field	Tilapa	Ti_C1_50m_editado.wav_140	3.75	4.75	C1	brownian	1.309914615	0.407090597	-0.168782486	-0.237623066
Crop field	Tilapa	Ti_C1_50m_editado.wav_147	4.5	5.5	C1	brownian	1.375298835	0.343954852	-0.147083378	0.101372987
Crop field	Tilapa	Ti_C1_50m_editado.wav_149	3.75	4.75	C1	brownian	1.309424021	0.229689998	-0.16464677	0.798853585
Crop field	Tilapa	Ti_C1_50m_editado.wav_151	3.25	4.25	C1	brownian	1.276448445	0.469541041	-0.194684687	-0.464346941
Crop field	Tilapa	Ti_C1_50m_editado.wav_152	4.75	5.75	C1	brownian	1.297500415	0.267941613	-0.182285522	0.630787062
Crop field	Tilapa	Ti_C1_50m_editado.wav_153	2.5	3.5	C1	brownian	1.294334	0.4017567	-0.191110454	-0.410790038
Crop field	Tilapa	Ti_C1_50m_editado.wav_155	2.75	3.75	C1	brownian	1.276173273	0.291696523	-0.233744519	0.553154161
Crop field	Tilapa	Ti_C1_50m_editado.wav_159	4.25	5.25	C1	brownian	1.288650558	0.319932444	-0.152313365	0.447603967
Crop field	Tilapa	Ti_C1_50m_editado.wav_161	4.5	5.5	C1	brownian	1.29128052	0.290023677	-0.162342205	0.565877203
Crop field	Tilapa	Ti_C1_50m_editado.wav_164	3	4	C1	brownian	1.312393087	0.338367757	-0.214593892	0.230872501
Crop field	Tilapa	Ti_C1_50m_editado.wav_165	4.25	5.25	C1	brownian	1.312898812	0.376034549	-0.145187936	-0.006426263
Crop field	Tilapa	Ti_C1_50m_editado.wav_167	4	5	C1	brownian	1.319378971	0.398831794	-0.167717446	-0.064377297
Crop field	Tilapa	Ti_C1_50m_editado.wav_172	4	5	C1	brownian	1.344146504	0.360861727	-0.192397775	0.091881436
Crop field	Tilapa	Ti_C1_50m_editado.wav_173	2.5	3.5	C1	brownian	1.310955929	0.372215901	-0.340086106	0.061856082
Crop field	Tilapa	Ti_C1_50m_editado.wav_179	3	4	C1	brownian	1.306879846	0.354061963	-0.255281715	0.166251237
Crop field	Tilapa	Ti_C1_50m_editado.wav_180	3.25	4.25	C1	brownian	1.296251383	0.290385908	-0.236051683	0.515525754
Crop field	Tilapa	Ti_C1_50m_editado.wav_183	4.75	5.75	C1	brownian	1.377445439	0.399239535	-0.159143545	-0.122162011
Crop field	Tilapa	Ti_C1_50m_editado.wav_184	2.75	3.75	C1	brownian	1.291867453	0.356610882	-0.281191885	0.008620451
Crop field	Tilapa	Ti_C1_50m_editado.wav_185	4.5	5.5	C1	brownian	1.326617095	0.295210473	-0.185495157	0.541834564
Crop field	Tilapa	Ti_C1_50m_editado.wav_189	2.75	3.75	C1	brownian	1.285154156	0.401418464	-0.310120296	-0.190248543
Crop field	Tilapa	Ti_C1_50m_editado.wav_190	3	4	C1	brownian	1.226459198	0.396025994	-0.216656188	-0.317169945
Crop field	Tilapa	Ti_C1_50m_editado.wav_195	5	6	C1	brownian	1.366260077	0.36861489	-0.081733723	0.024053872
Crop field	Tilapa	Ti_C1_50m_editado.wav_206	2.5	3.5	C1	brownian	1.294924822	0.295555678	-0.357126153	0.374434098
Crop field	Tilapa	Ti_C1_50m_editado.wav_210	4.25	5.25	C1	brownian	1.243826896	0.399894867	-0.137697799	-0.214195486
Crop field	Tilapa	Ti_C1_50m_editado.wav_219	4	5	C1	brownian	1.254834899	0.394325447	-0.181633058	-0.142891151
Crop field	Tilapa	Ti_C1_50m_editado.wav_224	5	6	C1	brownian	1.347852025	0.329030997	-0.129049429	0.22460107
Crop field	Tilapa	Ti_C1_50m_editado.wav_235	4.75	5.75	C1	brownian	1.370574557	0.391957504	-0.136721182	-0.165497194
Crop field	Tilapa	Ti_C2_50m_editado.wav_121	3.25	4.25	C2	brownian	1.288343571	0.417266314	-0.254926762	-0.008534939
Crop field	Tilapa	Ti_C2_50m_editado.wav_123	3.75	4.75	C2	brownian	1.213341316	0.527025506	-0.172804733	-0.377162675
Crop field	Tilapa	Ti_C2_50m_editado.wav_125	3.5	4.5	C2	brownian	1.203054187	0.454317303	-0.145792022	-0.088727753
Crop field	Tilapa	Ti_C2_50m_editado.wav_131	3.5	4.5	C2	brownian	1.237481015	0.304222849	-0.153937116	0.749030739
Crop field	Tilapa	Ti_C2_50m_editado.wav_132	5	6	C2	brownian	1.202076977	0.562492852	-0.090054198	-0.528283491
Crop field	Tilapa	Ti_C2_50m_editado.wav_135	3.5	4.5	C2	brownian	1.12450976	0.501764407	-0.10152608	-0.484099255
Crop field	Tilapa	Ti_C2_50m_editado.wav_140	3.75	4.75	C2	brownian	1.18623071	0.446583084	-0.111329502	-0.28445302
Crop field	Tilapa	Ti_C2_50m_editado.wav_147	4.5	5.5	C2	brownian	1.081516796	0.461101802	-0.093545683	-0.346611302
Crop field	Tilapa	Ti_C2_50m_editado.wav_149	3.75	4.75	C2	brownian	1.072705341	0.422042458	-0.100438084	0.203811806
Crop field	Tilapa	Ti_C2_50m_editado.wav_151	3.25	4.25	C2	brownian	1.097028495	0.348940735	-0.107133557	0.498133032
Crop field	Tilapa	Ti_C2_50m_editado.wav_152	4.75	5.75	C2	brownian	1.198520811	0.501341657	-0.132980868	-0.462683762
Crop field	Tilapa	Ti_C2_50m_editado.wav_153	2.5	3.5	C2	brownian	1.180151268	0.468055131	-0.143079585	-0.121747306
Crop field	Tilapa	Ti_C2_50m_editado.wav_155	2.75	3.75	C2	brownian	1.270491479	0.494350545	-0.16314366	-0.234424379
Crop field	Tilapa	Ti_C2_50m_editado.wav_159	4.25	5.25	C2	brownian	1.176248355	0.538683713	-0.145708386	-0.463721329
Crop field	Tilapa	Ti_C2_50m_editado.wav_161	4.5	5.5	C2	brownian	1.231744027	0.333299508	-0.172301673	0.690481057
Crop field	Tilapa	Ti_C2_50m_editado.wav_164	3	4	C2	brownian	1.377182663	0.339051032	-0.200246749	0.627396495
Crop field	Tilapa	Ti_C2_50m_editado.wav_165	4.25	5.25	C2	brownian	1.246512858	0.285628516	-0.128331126	0.704685746
Crop field	Tilapa	Ti_C2_50m_editado.wav_167	4	5	C2	brownian	1.205430287	0.363204472	-0.159933715	0.514120258
Crop field	Tilapa	Ti_C2_50m_editado.wav_172	4	5	C2	brownian	1.23370871	0.555894396	-0.160445968	-0.581562272
Crop field	Tilapa	Ti_C2_50m_editado.wav_173	2.5	3.5	C2	brownian	1.267479668	0.323205185	-0.331802939	0.735689669
Crop field	Tilapa	Ti_C2_50m_editado.wav_179	3	4	C2	brownian	1.316153128	0.447873618	-0.236414813	0.042891942
Crop field	Tilapa	Ti_C2_50m_editado.wav_180	3.25	4.25	C2	brownian	1.278577204	0.423104166	-0.181906087	0.056146955
Crop field	Tilapa	Ti_C2_50m_editado.wav_183	4.75	5.75	C2	brownian	1.281121044	0.484481403	-0.150283848	-0.536884576
Crop field	Tilapa	Ti_C2_50m_editado.wav_184	2.75	3.75	C2	brownian	1.27644678	0.467241374	-0.287401851	-0.170822473
Crop field	Tilapa	Ti_C2_50m_editado.wav_185	4.5	5.5	C2	brownian	1.276502025	0.504205303	-0.176847179	-0.409024223
Crop field	Tilapa	Ti_C2_50m_editado.wav_189	2.75	3.75	C2	brownian	1.223939345	0.474736042	-0.289881838	-0.26168872
Crop field	Tilapa	Ti_C2_50m_editado.wav_190	3	4	C2	brownian	1.29970884	0.447881291	-0.170148001	0.044527264
Crop field	Tilapa	Ti_C2_50m_editado.wav_195	5	6	C2	brownian	1.344502238	0.454798356	-0.102286252	-0.212218329
Crop field	Tilapa	Ti_C2_50m_editado.wav_206	2.5	3.5	C2	brownian	1.070228611	0.435729618	-0.140403441	-0.091484778
Crop field	Tilapa	Ti_C2_50m_editado.wav_210	4.25	5.25	C2	brownian	1.106852953	0.356814273	-0.112155384	0.614458617
Crop field	Tilapa	Ti_C2_50m_editado.wav_219	4	5	C2	brownian	1.005905139	0.429964286	-0.110369918	-0.162977034
Crop field	Tilapa	Ti_C2_50m_editado.wav_224	5	6	C2	brownian	0.991529946	0.373491148	-0.066482744	0.401963333
Crop field	Tilapa	Ti_C2_50m_editado.wav_235	4.75	5.75	C2	brownian	1.235718752	0.409141432	-0.094889859	0.233900706
Crop field	Tilapa	Ti_C3_50m_editado.wav_121	3.25	4.25	C3	brownian	1.173966663	0.491749641	-0.184810471	-0.264917591
Crop field	Tilapa	Ti_C3_50m_editado.wav_123	3.75	4.75	C3	brownian	1.106614302	0.472861432	-0.140713447	-0.118478501
Crop field	Tilapa	Ti_C3_50m_editado.wav_125	3.5	4.5	C3	brownian	1.203610064	0.494038276	-0.198857515	-0.12810473
Crop field	Tilapa	Ti_C3_50m_editado.wav_131	3.5	4.5	C3	brownian	1.200387266	0.42955253	-0.126534143	0.329259938
Crop field	Tilapa	Ti_C3_50m_editado.wav_132	5	6	C3	brownian	1.246203914	0.491384182	-0.114675723	-0.218321947
Crop field	Tilapa	Ti_C3_50m_editado.wav_135	3.5	4.5	C3	brownian	1.246768332	0.508614187	-0.183383696	-0.509303587
Crop field	Tilapa	Ti_C3_50m_editado.wav_140	3.75	4.75	C3	brownian	1.266572852	0.394433418	-0.206926739	0.450612004
Crop field	Tilapa	Ti_C3_50m_editado.wav_147	4.5	5.5	C3	brownian	1.293620113	0.465906371	-0.152998793	-0.001785085
Crop field	Tilapa	Ti_C3_50m_editado.wav_149	3.75	4.75	C3	brownian	1.219969001	0.458958641	-0.192557605	-0.032944489
Crop field	Tilapa	Ti_C3_50m_editado.wav_151	3.25	4.25	C3	brownian	1.220177282	0.512057816	-0.208397156	-0.536047248
Crop field	Tilapa	Ti_C3_50m_editado.wav_152	4.75	5.75	C3	brownian	1.247389582	0.450169322	-0.190861496	0.034085964
Crop field	Tilapa	Ti_C3_50m_editado.wav_153	2.5	3.5	C3	brownian	1.220582885	0.504359479	-0.187942398	-0.333565362
Crop field	Tilapa	Ti_C3_50m_editado.wav_155	2.75	3.75	C3	brownian	1.294720064	0.477027992	-0.222055245	-0.092375068
Crop field	Tilapa	Ti_C3_50m_editado.wav_159	4.25	5.25	C3	brownian	1.309135571	0.475624784	-0.173866708	-0.113031171
Crop field	Tilapa	Ti_C3_50m_editado.wav_161	4.5	5.5	C3	brownian	1.309081306	0.447149039	-0.164751217	0.08862233
Crop field	Tilapa	Ti_C3_50m_editado.wav_164	3	4	C3	brownian	1.241567692	0.537742056	-0.196125479	-0.371195794
Crop field	Tilapa	Ti_C3_50m_editado.wav_165	4.25	5.25	C3	brownian	1.252625745	0.363796823	-0.133110739	0.64330031
Crop field	Tilapa	Ti_C3_50m_editado.wav_167	4	5	C3	brownian	1.270233393	0.515070088	-0.230185889	-0.55956116
Crop field	Tilapa	Ti_C3_50m_editado.wav_172	4	5	C3	brownian	1.190321944	0.408363316	-0.16272192	0.418028744
Crop field	Tilapa	Ti_C3_50m_editado.wav_173	2.5	3.5	C3	brownian	1.228741908	0.453989003	-0.325252821	0.132892452
Crop field	Tilapa	Ti_C3_50m_editado.wav_179	3	4	C3	brownian	0.986058092	0.173214073	-0.122231744	0.939699039
Crop field	Tilapa	Ti_C3_50m_editado.wav_180	3.25	4.25	C3	brownian	0.951117204	0.540802105	-0.091484417	-0.448825339
Crop field	Tilapa	Ti_C3_50m_editado.wav_183	4.75	5.75	C3	brownian	1.048920419	0.439397659	-0.075380788	0.066651906
Crop field	Tilapa	Ti_C3_50m_editado.wav_184	2.75	3.75	C3	brownian	1.11036701	0.404191729	-0.180851685	0.356157209
Crop field	Tilapa	Ti_C3_50m_editado.wav_185	4.5	5.5	C3	brownian	1.073277227	0.446339114	-0.08114856	0.091250468
Crop field	Tilapa	Ti_C3_50m_editado.wav_189	2.75	3.75	C3	brownian	1.156681957	0.479701184	-0.254290571	-0.176947676
Crop field	Tilapa	Ti_C3_50m_editado.wav_190	3	4	C3	brownian	1.164275204	0.533527027	-0.159180443	-0.450558825
Crop field	Tilapa	Ti_C3_50m_editado.wav_195	5	6	C3	brownian	1.244352112	0.521495105	-0.103258619	-0.243175696
Crop field	Tilapa	Ti_C3_50m_editado.wav_206	2.5	3.5	C3	brownian	1.209506806	0.388754078	-0.257257102	0.441755504
Crop field	Tilapa	Ti_C3_50m_editado.wav_210	4.25	5.25	C3	brownian	1.175805388	0.54781484	-0.143481744	-0.463794496
Crop field	Tilapa	Ti_C3_50m_editado.wav_219	4	5	C3	brownian	1.074321535	0.492859594	-0.112196459	-0.075757189
Crop field	Tilapa	Ti_C3_50m_editado.wav_224	5	6	C3	brownian	0.962088358	0.48768261	-0.056458745	-0.182786909
Crop field	Tilapa	Ti_C3_50m_editado.wav_235	4.75	5.75	C3	brownian	0.941409392	0.527170387	-0.054535136	-0.436029463
Crop field	Vicente	Bu_C1_50m_editado.wav_121	3.25	4.25	C1	brownian	0.696560066	0.044330911	0.690286121	0.127522758
Crop field	Vicente	Bu_C1_50m_editado.wav_123	3.75	4.75	C1	brownian	0.760839496	0.036756509	0.689658608	0.140079394
Crop field	Vicente	Bu_C1_50m_editado.wav_125	3.5	4.5	C1	brownian	0.614454404	0.039731077	0.690710068	0.349736985
Crop field	Vicente	Bu_C1_50m_editado.wav_131	3.5	4.5	C1	brownian	0.723075817	0.039013489	0.678796381	0.210039126
Crop field	Vicente	Bu_C1_50m_editado.wav_132	5	6	C1	brownian	0.682310432	0.051607733	0.683250416	-0.221010676
Crop field	Vicente	Bu_C1_50m_editado.wav_135	3.5	4.5	C1	brownian	0.642189883	0.06182767	0.691769459	-0.020223056
Crop field	Vicente	Bu_C1_50m_editado.wav_140	3.75	4.75	C1	brownian	0.853917036	0.02794852	0.688064908	0.477005489
Crop field	Vicente	Bu_C1_50m_editado.wav_147	4.5	5.5	C1	brownian	0.909373594	0.049876049	0.681602514	0.235009177
Crop field	Vicente	Bu_C1_50m_editado.wav_149	3.75	4.75	C1	brownian	1.124135753	0.038207975	0.629067841	0.284200831
Crop field	Vicente	Bu_C1_50m_editado.wav_151	3.25	4.25	C1	brownian	1.293388651	0.046371193	0.630246924	-0.010429902
Crop field	Vicente	Bu_C1_50m_editado.wav_152	4.75	5.75	C1	brownian	1.219366914	0.030986307	0.684724986	0.367859624
Crop field	Vicente	Bu_C1_50m_editado.wav_153	2.5	3.5	C1	brownian	1.262659133	0.038521719	0.503211153	-0.064123801
Crop field	Vicente	Bu_C1_50m_editado.wav_155	2.75	3.75	C1	brownian	1.31807279	0.046593148	0.651268991	0.210258634
Crop field	Vicente	Bu_C1_50m_editado.wav_159	4.25	5.25	C1	brownian	1.190172145	0.036287539	0.610637147	0.314335568
Crop field	Vicente	Bu_C1_50m_editado.wav_161	4.5	5.5	C1	brownian	1.276907639	0.051030831	0.459301363	0.239079014
Crop field	Vicente	Bu_C1_50m_editado.wav_164	3	4	C1	brownian	1.190490172	0.04573038	0.555906265	0.039486285
Crop field	Vicente	Bu_C1_50m_editado.wav_165	4.25	5.25	C1	brownian	1.103573119	0.045480779	0.684614757	0.042513344
Crop field	Vicente	Bu_C1_50m_editado.wav_167	4	5	C1	brownian	1.05995794	0.036468121	0.663858896	0.112164641
Crop field	Vicente	Bu_C1_50m_editado.wav_172	4	5	C1	brownian	1.116117993	0.040678162	0.672123677	-0.036455254
Crop field	Vicente	Bu_C1_50m_editado.wav_173	2.5	3.5	C1	brownian	1.025955224	0.035176251	0.681442146	0.272739057
Crop field	Vicente	Bu_C1_50m_editado.wav_179	3	4	C1	brownian	1.256784377	0.050211758	0.641105274	0.166001355
Crop field	Vicente	Bu_C1_50m_editado.wav_180	3.25	4.25	C1	brownian	1.460301578	0.036565735	0.41117692	0.277486016
Crop field	Vicente	Bu_C1_50m_editado.wav_183	4.75	5.75	C1	brownian	1.400693423	0.037776472	0.325035124	0.110121272
Crop field	Vicente	Bu_C1_50m_editado.wav_184	2.75	3.75	C1	brownian	1.341833193	0.038191456	0.008493146	0.066632569
Crop field	Vicente	Bu_C1_50m_editado.wav_185	4.5	5.5	C1	brownian	1.386624058	0.037666177	0.334803688	0.073979865
Crop field	Vicente	Bu_C1_50m_editado.wav_189	2.75	3.75	C1	brownian	1.452203011	0.039109174	0.347573354	0.269604843
Crop field	Vicente	Bu_C1_50m_editado.wav_190	3	4	C1	brownian	1.293078651	0.03398342	0.661614577	0.379660463
Crop field	Vicente	Bu_C1_50m_editado.wav_195	5	6	C1	brownian	1.204108211	0.039862369	0.632389847	0.010483793
Crop field	Vicente	Bu_C1_50m_editado.wav_206	2.5	3.5	C1	brownian	1.185979852	0.035290221	0.378881837	0.388066042
Crop field	Vicente	Bu_C1_50m_editado.wav_210	4.25	5.25	C1	brownian	1.054813314	0.040161863	0.6564831	0.171128696
Crop field	Vicente	Bu_C1_50m_editado.wav_219	4	5	C1	brownian	0.946960948	0.046007653	0.691601896	-0.043973442
Crop field	Vicente	Bu_C1_50m_editado.wav_224	5	6	C1	brownian	0.992239769	0.033276625	0.685430706	0.310181348
Crop field	Vicente	Bu_C1_50m_editado.wav_235	4.75	5.75	C1	brownian	0.931186425	0.039472758	0.694437548	0.183580384
Crop field	Vicente	Bu_C2_50m_editado.wav_121	3.25	4.25	C2	brownian	0.701608718	0.040516949	0.947320719	-0.24883155
Crop field	Vicente	Bu_C2_50m_editado.wav_123	3.75	4.75	C2	brownian	0.883464082	0.032030392	0.942552536	0.013716481
Crop field	Vicente	Bu_C2_50m_editado.wav_125	3.5	4.5	C2	brownian	0.747619387	0.036697139	0.949410198	0.037701312
Crop field	Vicente	Bu_C2_50m_editado.wav_131	3.5	4.5	C2	brownian	0.690040532	0.027874371	0.948515802	0.280282354
Crop field	Vicente	Bu_C2_50m_editado.wav_132	5	6	C2	brownian	0.82017843	0.030777358	0.946654041	0.132335076
Crop field	Vicente	Bu_C2_50m_editado.wav_135	3.5	4.5	C2	brownian	0.791378651	0.041137732	0.946003043	0.235585911
Crop field	Vicente	Bu_C2_50m_editado.wav_140	3.75	4.75	C2	brownian	0.72349505	0.025381709	0.941982962	0.302417399
Crop field	Vicente	Bu_C2_50m_editado.wav_147	4.5	5.5	C2	brownian	0.808342008	0.035731986	0.94466832	-0.06397206
Crop field	Vicente	Bu_C2_50m_editado.wav_149	3.75	4.75	C2	brownian	0.718857389	0.040905191	0.942180366	0.315232527
Crop field	Vicente	Bu_C2_50m_editado.wav_151	3.25	4.25	C2	brownian	0.829210223	0.053056307	0.944708477	0.21786134
Crop field	Vicente	Bu_C2_50m_editado.wav_152	4.75	5.75	C2	brownian	0.745782006	0.037060786	0.946062429	-0.077108564
Crop field	Vicente	Bu_C2_50m_editado.wav_153	2.5	3.5	C2	brownian	0.700046657	0.019076163	0.949513266	0.707528028
Crop field	Vicente	Bu_C2_50m_editado.wav_155	2.75	3.75	C2	brownian	0.77299515	0.035478542	0.948594225	0.212059854
Crop field	Vicente	Bu_C2_50m_editado.wav_159	4.25	5.25	C2	brownian	0.809376489	0.049184627	0.946106354	-0.076274983
Crop field	Vicente	Bu_C2_50m_editado.wav_161	4.5	5.5	C2	brownian	0.893232552	0.03393435	0.944118599	0.257427353
Crop field	Vicente	Bu_C2_50m_editado.wav_164	3	4	C2	brownian	1.141130627	0.03128027	0.91870812	0.369962272
Crop field	Vicente	Bu_C2_50m_editado.wav_165	4.25	5.25	C2	brownian	1.003699754	0.032554149	0.937294024	-0.023807853
Crop field	Vicente	Bu_C2_50m_editado.wav_167	4	5	C2	brownian	0.873466447	0.046765048	0.945460865	0.179202922
Crop field	Vicente	Bu_C2_50m_editado.wav_172	4	5	C2	brownian	0.920242268	0.039121486	0.941445287	0.188185076
Crop field	Vicente	Bu_C2_50m_editado.wav_173	2.5	3.5	C2	brownian	0.911142074	0.036693352	0.947001681	0.166791096
Crop field	Vicente	Bu_C2_50m_editado.wav_179	3	4	C2	brownian	1.038976996	0.050157237	0.929443272	-0.184853773
Crop field	Vicente	Bu_C2_50m_editado.wav_180	3.25	4.25	C2	brownian	1.058632465	0.034976463	0.93430259	0.047691252
Crop field	Vicente	Bu_C2_50m_editado.wav_183	4.75	5.75	C2	brownian	1.146192675	0.034345844	0.926764726	0.203094811
Crop field	Vicente	Bu_C2_50m_editado.wav_184	2.75	3.75	C2	brownian	1.147091837	0.039893866	0.910865704	-0.022925211
Crop field	Vicente	Bu_C2_50m_editado.wav_185	4.5	5.5	C2	brownian	1.07604269	0.039493137	0.940633052	0.205248105
Crop field	Vicente	Bu_C2_50m_editado.wav_189	2.75	3.75	C2	brownian	1.223740744	0.042071039	0.826796653	-0.038035322
Crop field	Vicente	Bu_C2_50m_editado.wav_190	3	4	C2	brownian	1.114916772	0.04465913	0.932665398	0.009163677
Crop field	Vicente	Bu_C2_50m_editado.wav_195	5	6	C2	brownian	1.202457058	0.041361145	0.929065989	0.000234167
Crop field	Vicente	Bu_C2_50m_editado.wav_206	2.5	3.5	C2	brownian	1.343088154	0.034204275	0.434616961	0.168394634
Crop field	Vicente	Bu_C2_50m_editado.wav_210	4.25	5.25	C2	brownian	1.356283737	0.020228018	0.231114065	0.584753774
Crop field	Vicente	Bu_C2_50m_editado.wav_219	4	5	C2	brownian	1.337163064	0.036240165	0.627883759	0.059445635
Crop field	Vicente	Bu_C2_50m_editado.wav_224	5	6	C2	brownian	1.296050412	0.031863919	0.607785134	0.223018204
Crop field	Vicente	Bu_C2_50m_editado.wav_235	4.75	5.75	C2	brownian	1.188197017	0.044210298	0.934791189	-0.054143858
Crop field	Vicente	Bu_C3_50m_editado.wav_121	3.25	4.25	C3	brownian	0.9228428	0.029492163	0.163456445	0.261976618
Crop field	Vicente	Bu_C3_50m_editado.wav_123	3.75	4.75	C3	brownian	0.553099469	0.056897566	0.192111525	-0.059852609
Crop field	Vicente	Bu_C3_50m_editado.wav_125	3.5	4.5	C3	brownian	0.566889826	0.034441978	0.178633161	0.376070245
Crop field	Vicente	Bu_C3_50m_editado.wav_131	3.5	4.5	C3	brownian	0.577652068	0.038390038	0.184639069	0.236725391
Crop field	Vicente	Bu_C3_50m_editado.wav_132	5	6	C3	brownian	0.607430708	0.036253913	0.197751492	0.224508229
Crop field	Vicente	Bu_C3_50m_editado.wav_135	3.5	4.5	C3	brownian	0.556556238	0.045711054	0.176272698	0.208881137
Crop field	Vicente	Bu_C3_50m_editado.wav_140	3.75	4.75	C3	brownian	0.702242835	0.04494917	0.174649529	-0.055424343
Crop field	Vicente	Bu_C3_50m_editado.wav_147	4.5	5.5	C3	brownian	0.807271216	0.031622723	0.187635388	0.016927825
Crop field	Vicente	Bu_C3_50m_editado.wav_149	3.75	4.75	C3	brownian	0.796610195	0.024810119	0.191801993	0.472700451
Crop field	Vicente	Bu_C3_50m_editado.wav_151	3.25	4.25	C3	brownian	0.90144884	0.052727953	0.170248528	-0.204372845
Crop field	Vicente	Bu_C3_50m_editado.wav_152	4.75	5.75	C3	brownian	0.966573062	0.039128784	0.169519546	0.077354141
Crop field	Vicente	Bu_C3_50m_editado.wav_153	2.5	3.5	C3	brownian	0.798048154	0.029956732	0.1733021	0.168464076
Crop field	Vicente	Bu_C3_50m_editado.wav_155	2.75	3.75	C3	brownian	0.896633783	0.03260664	0.149259038	0.384914327
Crop field	Vicente	Bu_C3_50m_editado.wav_159	4.25	5.25	C3	brownian	0.90579539	0.05923781	0.185033387	-0.180779321
Crop field	Vicente	Bu_C3_50m_editado.wav_161	4.5	5.5	C3	brownian	0.871019623	0.033683661	0.194821487	0.19899062
Crop field	Vicente	Bu_C3_50m_editado.wav_164	3	4	C3	brownian	0.978346361	0.032855788	0.152111424	0.217553463
Crop field	Vicente	Bu_C3_50m_editado.wav_165	4.25	5.25	C3	brownian	0.923476745	0.0488223	0.117698224	-0.173730839
Crop field	Vicente	Bu_C3_50m_editado.wav_167	4	5	C3	brownian	0.777550678	0.042714731	0.188910473	0.117500856
Crop field	Vicente	Bu_C3_50m_editado.wav_172	4	5	C3	brownian	0.577837647	0.047986959	0.185229961	-0.201624572
Crop field	Vicente	Bu_C3_50m_editado.wav_173	2.5	3.5	C3	brownian	0.512905923	0.041829377	0.166903642	-0.049243257
Crop field	Vicente	Bu_C3_50m_editado.wav_179	3	4	C3	brownian	0.666839187	0.039458678	0.179061289	0.124087321
Crop field	Vicente	Bu_C3_50m_editado.wav_180	3.25	4.25	C3	brownian	0.799742806	0.045562282	0.171703613	-0.156597774
Crop field	Vicente	Bu_C3_50m_editado.wav_183	4.75	5.75	C3	brownian	0.718643605	0.051647977	0.201933342	0.000890031
Crop field	Vicente	Bu_C3_50m_editado.wav_184	2.75	3.75	C3	brownian	0.888438858	0.046811821	0.169658431	0.243603647
Crop field	Vicente	Bu_C3_50m_editado.wav_185	4.5	5.5	C3	brownian	1.104818315	0.043387134	0.181376623	0.111272965
Crop field	Vicente	Bu_C3_50m_editado.wav_189	2.75	3.75	C3	brownian	0.995861405	0.043441711	0.159160695	0.086695959
Crop field	Vicente	Bu_C3_50m_editado.wav_190	3	4	C3	brownian	1.006714166	0.03842415	0.187832537	0.080314294
Crop field	Vicente	Bu_C3_50m_editado.wav_195	5	6	C3	brownian	0.972661226	0.042610107	0.205135982	-0.063603814
Crop field	Vicente	Bu_C3_50m_editado.wav_206	2.5	3.5	C3	brownian	1.08667976	0.048929457	0.158287419	-0.287146419
Crop field	Vicente	Bu_C3_50m_editado.wav_210	4.25	5.25	C3	brownian	0.82622848	0.044136021	0.195845759	-0.101349209
Crop field	Vicente	Bu_C3_50m_editado.wav_219	4	5	C3	brownian	0.997126592	0.018330013	0.198548006	0.612559041
Crop field	Vicente	Bu_C3_50m_editado.wav_224	5	6	C3	brownian	1.137929023	0.056674902	0.184876435	-0.315864513
Crop field	Vicente	Bu_C3_50m_editado.wav_235	4.75	5.75	C3	brownian	0.683317888	0.033629467	0.205110739	0.191012705
Mesquitera	Barragan	Ba_M1_50m_editado.wav_121	3.25	4.25	M1	brownian	1.267465496	0.711084918	-0.239227029	-0.109305968
Mesquitera	Barragan	Ba_M1_50m_editado.wav_123	3.75	4.75	M1	brownian	1.258046318	0.754779501	-0.175096325	-0.144147021
Mesquitera	Barragan	Ba_M1_50m_editado.wav_125	3.5	4.5	M1	brownian	1.267583401	0.651924177	-0.147983852	0.421057184
Mesquitera	Barragan	Ba_M1_50m_editado.wav_131	3.5	4.5	M1	brownian	1.250308736	0.691973727	-0.169054448	0.187077409
Mesquitera	Barragan	Ba_M1_50m_editado.wav_132	5	6	M1	brownian	1.328523002	0.750868142	-0.121713694	-0.221767478
Mesquitera	Barragan	Ba_M1_50m_editado.wav_135	3.5	4.5	M1	brownian	1.262178745	0.700712498	-0.117864747	0.113586571
Mesquitera	Barragan	Ba_M1_50m_editado.wav_140	3.75	4.75	M1	brownian	1.218541448	0.7636	-0.183655128	-0.21037571
Mesquitera	Barragan	Ba_M1_50m_editado.wav_147	4.5	5.5	M1	brownian	0.85876316	0.804128517	-0.055632191	-0.401568985
Mesquitera	Barragan	Ba_M1_50m_editado.wav_149	3.75	4.75	M1	brownian	0.816453467	0.796340595	-0.056775927	-0.441709357
Mesquitera	Barragan	Ba_M1_50m_editado.wav_151	3.25	4.25	M1	brownian	1.081681201	0.740539281	-0.107991054	-0.045907372
Mesquitera	Barragan	Ba_M1_50m_editado.wav_152	4.75	5.75	M1	brownian	1.015641112	0.806760399	-0.047317653	-0.503341834
Mesquitera	Barragan	Ba_M1_50m_editado.wav_153	2.5	3.5	M1	brownian	1.146416669	0.767739568	-0.134250755	-0.26596145
Mesquitera	Barragan	Ba_M1_50m_editado.wav_155	2.75	3.75	M1	brownian	1.214337166	0.613947827	-0.210115783	0.566069114
Mesquitera	Barragan	Ba_M1_50m_editado.wav_159	4.25	5.25	M1	brownian	1.128722858	0.745782665	-0.105059775	-0.096119671
Mesquitera	Barragan	Ba_M1_50m_editado.wav_161	4.5	5.5	M1	brownian	1.192482097	0.79776657	-0.10670693	-0.378981248
Mesquitera	Barragan	Ba_M1_50m_editado.wav_164	3	4	M1	brownian	1.140510198	0.849930978	-0.145319945	-0.37318544
Mesquitera	Barragan	Ba_M1_50m_editado.wav_165	4.25	5.25	M1	brownian	1.163618883	0.751916697	-0.087856129	-0.268251926
Mesquitera	Barragan	Ba_M1_50m_editado.wav_167	4	5	M1	brownian	1.129363982	0.820424803	-0.093159441	-0.572886878
Mesquitera	Barragan	Ba_M1_50m_editado.wav_172	4	5	M1	brownian	1.119367853	0.76338355	-0.118494555	-0.310580979
Mesquitera	Barragan	Ba_M1_50m_editado.wav_173	2.5	3.5	M1	brownian	1.101223492	0.61642609	-0.181487073	0.608292755
Mesquitera	Barragan	Ba_M1_50m_editado.wav_179	3	4	M1	brownian	1.136484371	0.719875847	-0.178875839	-0.028977315
Mesquitera	Barragan	Ba_M1_50m_editado.wav_180	3.25	4.25	M1	brownian	1.160322309	0.771480882	-0.192937784	-0.207763222
Mesquitera	Barragan	Ba_M1_50m_editado.wav_183	4.75	5.75	M1	brownian	1.220645157	0.73598668	-0.109154595	-0.129285106
Mesquitera	Barragan	Ba_M1_50m_editado.wav_184	2.75	3.75	M1	brownian	1.255879309	0.755894446	-0.283695001	-0.194805653
Mesquitera	Barragan	Ba_M1_50m_editado.wav_185	4.5	5.5	M1	brownian	1.342308752	0.643614356	-0.159673395	0.524966701
Mesquitera	Barragan	Ba_M1_50m_editado.wav_189	2.75	3.75	M1	brownian	1.162891304	0.547093612	-0.219879642	0.707985418
Mesquitera	Barragan	Ba_M1_50m_editado.wav_190	3	4	M1	brownian	1.219245618	0.825595659	-0.128771582	-0.365911703
Mesquitera	Barragan	Ba_M1_50m_editado.wav_195	5	6	M1	brownian	1.41699404	0.686604975	-0.148630943	0.258536172
Mesquitera	Barragan	Ba_M1_50m_editado.wav_206	2.5	3.5	M1	brownian	1.227255842	0.702810021	-0.34159118	0.057894967
Mesquitera	Barragan	Ba_M1_50m_editado.wav_210	4.25	5.25	M1	brownian	1.30397468	0.71457105	-0.191071233	-0.003914407
Mesquitera	Barragan	Ba_M1_50m_editado.wav_219	4	5	M1	brownian	1.247203261	0.696612717	-0.225418673	0.075037819
Mesquitera	Barragan	Ba_M1_50m_editado.wav_224	5	6	M1	brownian	1.367497504	0.6897146	-0.216659552	0.086717152
Mesquitera	Barragan	Ba_M1_50m_editado.wav_235	4.75	5.75	M1	brownian	1.406281909	0.716938933	-0.187839567	0.002946244
Mesquitera	Barragan	Ba_M2_50m_editado.wav_121	3.25	4.25	M2	brownian	1.431099246	0.600502464	-0.258374566	0.140954778
Mesquitera	Barragan	Ba_M2_50m_editado.wav_123	3.75	4.75	M2	brownian	1.41472224	0.678477584	-0.183052004	-0.225794274
Mesquitera	Barragan	Ba_M2_50m_editado.wav_125	3.5	4.5	M2	brownian	1.425711874	0.646080475	-0.15410222	-0.055315045
Mesquitera	Barragan	Ba_M2_50m_editado.wav_131	3.5	4.5	M2	brownian	1.384148331	0.644089344	-0.163210181	-0.13554391
Mesquitera	Barragan	Ba_M2_50m_editado.wav_132	5	6	M2	brownian	1.345984465	0.627102905	0.039498859	0.025337858
Mesquitera	Barragan	Ba_M2_50m_editado.wav_135	3.5	4.5	M2	brownian	1.287950875	0.650739096	-0.125072331	-0.092872866
Mesquitera	Barragan	Ba_M2_50m_editado.wav_140	3.75	4.75	M2	brownian	1.343528431	0.711393506	-0.146418445	-0.291653808
Mesquitera	Barragan	Ba_M2_50m_editado.wav_147	4.5	5.5	M2	brownian	1.421543286	0.613852138	-0.184352737	0.069840386
Mesquitera	Barragan	Ba_M2_50m_editado.wav_149	3.75	4.75	M2	brownian	1.379195374	0.673175564	-0.282539665	-0.124981686
Mesquitera	Barragan	Ba_M2_50m_editado.wav_151	3.25	4.25	M2	brownian	1.38595217	0.70971541	-0.208325196	-0.323710038
Mesquitera	Barragan	Ba_M2_50m_editado.wav_152	4.75	5.75	M2	brownian	1.429607145	0.678613518	-0.047502082	-0.184993267
Mesquitera	Barragan	Ba_M2_50m_editado.wav_153	2.5	3.5	M2	brownian	1.39877783	0.661656323	-0.207100127	-0.168389579
Mesquitera	Barragan	Ba_M2_50m_editado.wav_155	2.75	3.75	M2	brownian	1.410233281	0.62326231	-0.24493581	0.109977055
Mesquitera	Barragan	Ba_M2_50m_editado.wav_159	4.25	5.25	M2	brownian	1.384416575	0.678600648	-0.11852881	-0.259492978
Mesquitera	Barragan	Ba_M2_50m_editado.wav_161	4.5	5.5	M2	brownian	1.447078006	0.550027319	-0.143588531	0.301517112
Mesquitera	Barragan	Ba_M2_50m_editado.wav_164	3	4	M2	brownian	1.372981272	0.668286993	-0.169870253	-0.204129824
Mesquitera	Barragan	Ba_M2_50m_editado.wav_165	4.25	5.25	M2	brownian	1.404184002	0.600160354	-0.138903935	0.160241107
Mesquitera	Barragan	Ba_M2_50m_editado.wav_167	4	5	M2	brownian	1.323971579	0.647728004	-0.087104213	-0.176721106
Mesquitera	Barragan	Ba_M2_50m_editado.wav_172	4	5	M2	brownian	1.40099869	0.576079717	-0.182218469	0.165667628
Mesquitera	Barragan	Ba_M2_50m_editado.wav_173	2.5	3.5	M2	brownian	1.368474997	0.694308657	-0.331343998	-0.334162712
Mesquitera	Barragan	Ba_M2_50m_editado.wav_179	3	4	M2	brownian	1.414055398	0.641729443	-0.292877568	-0.066653983
Mesquitera	Barragan	Ba_M2_50m_editado.wav_180	3.25	4.25	M2	brownian	1.395960912	0.664308027	-0.258232509	-0.116101928
Mesquitera	Barragan	Ba_M2_50m_editado.wav_183	4.75	5.75	M2	brownian	1.478873446	0.645046532	-0.101403698	-0.056097863
Mesquitera	Barragan	Ba_M2_50m_editado.wav_184	2.75	3.75	M2	brownian	1.413557528	0.62527158	-0.321574067	0.03166601
Mesquitera	Barragan	Ba_M2_50m_editado.wav_185	4.5	5.5	M2	brownian	1.366172248	0.577665136	-0.122061809	0.212727712
Mesquitera	Barragan	Ba_M2_50m_editado.wav_189	2.75	3.75	M2	brownian	1.373615264	0.602484858	-0.307416155	0.152075065
Mesquitera	Barragan	Ba_M2_50m_editado.wav_190	3	4	M2	brownian	1.403846713	0.547417632	-0.246498309	0.303422651
Mesquitera	Barragan	Ba_M2_50m_editado.wav_195	5	6	M2	brownian	1.510082919	0.617505896	-0.141968104	0.083808685
Mesquitera	Barragan	Ba_M2_50m_editado.wav_206	2.5	3.5	M2	brownian	1.399741826	0.629369702	-0.381675753	0.137944508
Mesquitera	Barragan	Ba_M2_50m_editado.wav_210	4.25	5.25	M2	brownian	1.394600814	0.600082249	-0.123028789	0.172386454
Mesquitera	Barragan	Ba_M2_50m_editado.wav_219	4	5	M2	brownian	1.467749777	0.641496262	-0.161399784	-0.051005489
Mesquitera	Barragan	Ba_M2_50m_editado.wav_224	5	6	M2	brownian	1.54358182	0.611505885	-0.043428452	0.039554547
Mesquitera	Barragan	Ba_M2_50m_editado.wav_235	4.75	5.75	M2	brownian	1.469865815	0.666336025	-0.079126922	-0.140993663
Mesquitera	Barragan	Ba_M3_50m_editado.wav_121	3.25	4.25	M3	brownian	1.356197907	0.571943854	0.602435308	-0.031092367
Mesquitera	Barragan	Ba_M3_50m_editado.wav_123	3.75	4.75	M3	brownian	1.360340221	0.528965608	0.191108234	0.177469132
Mesquitera	Barragan	Ba_M3_50m_editado.wav_125	3.5	4.5	M3	brownian	1.384142284	0.546611844	0.222496828	0.114946618
Mesquitera	Barragan	Ba_M3_50m_editado.wav_131	3.5	4.5	M3	brownian	1.379953637	0.582469677	0.016884066	-0.085196787
Mesquitera	Barragan	Ba_M3_50m_editado.wav_132	5	6	M3	brownian	1.41462124	0.575806307	0.14658203	0.039618054
Mesquitera	Barragan	Ba_M3_50m_editado.wav_135	3.5	4.5	M3	brownian	1.41670318	0.583285616	-0.025399361	-0.095876787
Mesquitera	Barragan	Ba_M3_50m_editado.wav_140	3.75	4.75	M3	brownian	1.359997982	0.578561163	0.454844467	0.010516733
Mesquitera	Barragan	Ba_M3_50m_editado.wav_147	4.5	5.5	M3	brownian	1.469343471	0.588834066	0.103646856	-0.036685042
Mesquitera	Barragan	Ba_M3_50m_editado.wav_149	3.75	4.75	M3	brownian	1.396997702	0.585645824	-0.143522512	-0.056019842
Mesquitera	Barragan	Ba_M3_50m_editado.wav_151	3.25	4.25	M3	brownian	1.412064138	0.579605525	0.044159374	-0.128029746
Mesquitera	Barragan	Ba_M3_50m_editado.wav_152	4.75	5.75	M3	brownian	1.458821705	0.573137645	-0.030177471	0.016826597
Mesquitera	Barragan	Ba_M3_50m_editado.wav_153	2.5	3.5	M3	brownian	1.35554485	0.562338045	0.165621516	0.019428743
Mesquitera	Barragan	Ba_M3_50m_editado.wav_155	2.75	3.75	M3	brownian	1.3986694	0.604827313	-0.163029636	-0.112471724
Mesquitera	Barragan	Ba_M3_50m_editado.wav_159	4.25	5.25	M3	brownian	1.381534889	0.557373499	0.267240252	0.057919118
Mesquitera	Barragan	Ba_M3_50m_editado.wav_161	4.5	5.5	M3	brownian	1.424702021	0.531423585	-0.021966106	0.179282576
Mesquitera	Barragan	Ba_M3_50m_editado.wav_164	3	4	M3	brownian	1.411377773	0.596055308	0.05319091	-0.165413728
Mesquitera	Barragan	Ba_M3_50m_editado.wav_165	4.25	5.25	M3	brownian	1.376903514	0.56114623	0.246061957	-0.004589709
Mesquitera	Barragan	Ba_M3_50m_editado.wav_167	4	5	M3	brownian	1.391494238	0.589313618	-0.049937382	-0.166222179
Mesquitera	Barragan	Ba_M3_50m_editado.wav_172	4	5	M3	brownian	1.374600689	0.608051878	-0.059943182	-0.131963506
Mesquitera	Barragan	Ba_M3_50m_editado.wav_173	2.5	3.5	M3	brownian	1.341153298	0.617777395	-0.184227368	-0.303980735
Mesquitera	Barragan	Ba_M3_50m_editado.wav_179	3	4	M3	brownian	1.355992523	0.553763563	-0.095057819	0.026348705
Mesquitera	Barragan	Ba_M3_50m_editado.wav_180	3.25	4.25	M3	brownian	1.34293318	0.639625084	0.057895282	-0.290906459
Mesquitera	Barragan	Ba_M3_50m_editado.wav_183	4.75	5.75	M3	brownian	1.386366075	0.638378938	0.077572732	-0.432376723
Mesquitera	Barragan	Ba_M3_50m_editado.wav_184	2.75	3.75	M3	brownian	1.304082806	0.550706826	-0.151947579	0.126400926
Mesquitera	Barragan	Ba_M3_50m_editado.wav_185	4.5	5.5	M3	brownian	1.328030499	0.591082106	-0.04482464	-0.240161543
Mesquitera	Barragan	Ba_M3_50m_editado.wav_189	2.75	3.75	M3	brownian	1.170520891	0.460012736	-0.104843133	0.667145969
Mesquitera	Barragan	Ba_M3_50m_editado.wav_190	3	4	M3	brownian	1.056943106	0.520315399	-0.054882539	0.469564244
Mesquitera	Barragan	Ba_M3_50m_editado.wav_195	5	6	M3	brownian	1.131459941	0.661287471	-0.033715661	-0.379698974
Mesquitera	Barragan	Ba_M3_50m_editado.wav_206	2.5	3.5	M3	brownian	1.089629438	0.684060164	-0.117933179	-0.435560141
Mesquitera	Barragan	Ba_M3_50m_editado.wav_210	4.25	5.25	M3	brownian	1.104337217	0.604821818	-0.040546933	-0.130993201
Mesquitera	Barragan	Ba_M3_50m_editado.wav_219	4	5	M3	brownian	1.316624036	0.603832604	-0.068821045	-0.164653343
Mesquitera	Barragan	Ba_M3_50m_editado.wav_224	5	6	M3	brownian	1.376829306	0.494486735	-0.065637134	0.483425057
Mesquitera	Barragan	Ba_M3_50m_editado.wav_235	4.75	5.75	M3	brownian	1.288109355	0.576070966	-0.024809813	-0.166178558
Mesquitera	Jardin	Ja_M1_50m_editado.wav_121	3.25	4.25	M1	brownian	1.42322249	0.68642979	-0.20561047	0.135974072
Mesquitera	Jardin	Ja_M1_50m_editado.wav_123	3.75	4.75	M1	brownian	1.415942487	0.722846906	-0.153607137	-0.15379271
Mesquitera	Jardin	Ja_M1_50m_editado.wav_125	3.5	4.5	M1	brownian	1.399436446	0.704652136	-0.171867378	-0.042941715
Mesquitera	Jardin	Ja_M1_50m_editado.wav_131	3.5	4.5	M1	brownian	1.397074826	0.744973114	-0.159439087	-0.152178898
Mesquitera	Jardin	Ja_M1_50m_editado.wav_132	5	6	M1	brownian	1.502359831	0.689095059	-0.079934085	0.078137094
Mesquitera	Jardin	Ja_M1_50m_editado.wav_135	3.5	4.5	M1	brownian	1.45231509	0.677202628	-0.1665232	0.101220999
Mesquitera	Jardin	Ja_M1_50m_editado.wav_140	3.75	4.75	M1	brownian	1.428299251	0.698297112	-0.160069904	0.075353489
Mesquitera	Jardin	Ja_M1_50m_editado.wav_147	4.5	5.5	M1	brownian	1.463631795	0.743350346	-0.104667511	-0.144735582
Mesquitera	Jardin	Ja_M1_50m_editado.wav_149	3.75	4.75	M1	brownian	1.435642887	0.691186526	-0.172589403	0.054563171
Mesquitera	Jardin	Ja_M1_50m_editado.wav_151	3.25	4.25	M1	brownian	1.395517249	0.71437921	-0.173839947	-0.092107685
Mesquitera	Jardin	Ja_M1_50m_editado.wav_152	4.75	5.75	M1	brownian	1.46712488	0.684540089	-0.044162317	0.107094209
Mesquitera	Jardin	Ja_M1_50m_editado.wav_153	2.5	3.5	M1	brownian	1.433017805	0.738587032	-0.212216385	-0.141847406
Mesquitera	Jardin	Ja_M1_50m_editado.wav_155	2.75	3.75	M1	brownian	1.420342888	0.714329881	-0.248836526	0.040937484
Mesquitera	Jardin	Ja_M1_50m_editado.wav_159	4.25	5.25	M1	brownian	1.437160868	0.710723625	-0.105776542	-0.03528095
Mesquitera	Jardin	Ja_M1_50m_editado.wav_161	4.5	5.5	M1	brownian	1.461974342	0.732616708	-0.089436514	-0.154080479
Mesquitera	Jardin	Ja_M1_50m_editado.wav_164	3	4	M1	brownian	1.410748045	0.672829205	-0.190812347	0.167348061
Mesquitera	Jardin	Ja_M1_50m_editado.wav_165	4.25	5.25	M1	brownian	1.304227942	0.765516118	-0.083801052	-0.228515691
Mesquitera	Jardin	Ja_M1_50m_editado.wav_167	4	5	M1	brownian	1.435632648	0.735717675	-0.098536436	-0.189789979
Mesquitera	Jardin	Ja_M1_50m_editado.wav_172	4	5	M1	brownian	1.313312212	0.771812626	-0.110666325	-0.233702612
Mesquitera	Jardin	Ja_M1_50m_editado.wav_173	2.5	3.5	M1	brownian	1.399895423	0.736114232	-0.358273122	-0.148127892
Mesquitera	Jardin	Ja_M1_50m_editado.wav_179	3	4	M1	brownian	1.438375616	0.71460146	-0.25056147	-0.049315599
Mesquitera	Jardin	Ja_M1_50m_editado.wav_180	3.25	4.25	M1	brownian	1.429813663	0.650529468	-0.147958307	0.29261287
Mesquitera	Jardin	Ja_M1_50m_editado.wav_183	4.75	5.75	M1	brownian	1.482979164	0.677106233	-0.066358982	0.150342767
Mesquitera	Jardin	Ja_M1_50m_editado.wav_184	2.75	3.75	M1	brownian	1.424631648	0.694283012	-0.284344295	0.022476852
Mesquitera	Jardin	Ja_M1_50m_editado.wav_185	4.5	5.5	M1	brownian	1.475614109	0.718056258	-0.096790847	-0.104130805
Mesquitera	Jardin	Ja_M1_50m_editado.wav_189	2.75	3.75	M1	brownian	1.412345982	0.716661785	-0.293226498	-0.054159424
Mesquitera	Jardin	Ja_M1_50m_editado.wav_190	3	4	M1	brownian	1.421134572	0.699918909	-0.103613646	0.088543899
Mesquitera	Jardin	Ja_M1_50m_editado.wav_195	5	6	M1	brownian	1.485212409	0.682569546	-0.005836528	0.087932625
Mesquitera	Jardin	Ja_M1_50m_editado.wav_206	2.5	3.5	M1	brownian	1.410912786	0.71553774	-0.371573365	0.067762388
Mesquitera	Jardin	Ja_M1_50m_editado.wav_210	4.25	5.25	M1	brownian	1.401770185	0.705890127	-0.114739981	0.04894709
Mesquitera	Jardin	Ja_M1_50m_editado.wav_219	4	5	M1	brownian	1.417769582	0.712963394	-0.090269661	-0.016791342
Mesquitera	Jardin	Ja_M1_50m_editado.wav_224	5	6	M1	brownian	1.325265552	0.633831112	-0.03415132	0.332432679
Mesquitera	Jardin	Ja_M1_50m_editado.wav_235	4.75	5.75	M1	brownian	1.488667888	0.721978417	-0.028023627	-0.120823216
Mesquitera	Jardin	Ja_M2_50m_editado.wav_121	3.25	4.25	M2	brownian	1.350554786	0.537700696	-0.165876137	0.078898582
Mesquitera	Jardin	Ja_M2_50m_editado.wav_123	3.75	4.75	M2	brownian	1.316298388	0.579601199	-0.122407127	-0.030386029
Mesquitera	Jardin	Ja_M2_50m_editado.wav_125	3.5	4.5	M2	brownian	1.338321498	0.548064688	-0.150084549	0.139988561
Mesquitera	Jardin	Ja_M2_50m_editado.wav_131	3.5	4.5	M2	brownian	1.339009221	0.553216754	-0.153839425	0.127442763
Mesquitera	Jardin	Ja_M2_50m_editado.wav_132	5	6	M2	brownian	1.474330136	0.572438962	0.013060973	0.078142064
Mesquitera	Jardin	Ja_M2_50m_editado.wav_135	3.5	4.5	M2	brownian	1.38208918	0.568163635	-0.173483143	0.04791271
Mesquitera	Jardin	Ja_M2_50m_editado.wav_140	3.75	4.75	M2	brownian	1.347821095	0.569618964	-0.149212599	0.001736605
Mesquitera	Jardin	Ja_M2_50m_editado.wav_147	4.5	5.5	M2	brownian	1.401150351	0.575433936	-0.108322337	0.062724966
Mesquitera	Jardin	Ja_M2_50m_editado.wav_149	3.75	4.75	M2	brownian	1.389565234	0.590094213	-0.181089722	-0.007214843
Mesquitera	Jardin	Ja_M2_50m_editado.wav_151	3.25	4.25	M2	brownian	1.35793111	0.580194114	-0.183345894	-0.008191139
Mesquitera	Jardin	Ja_M2_50m_editado.wav_152	4.75	5.75	M2	brownian	1.427896268	0.555262764	-0.074890862	0.091399162
Mesquitera	Jardin	Ja_M2_50m_editado.wav_153	2.5	3.5	M2	brownian	1.356346951	0.578306687	-0.209588109	-0.039398093
Mesquitera	Jardin	Ja_M2_50m_editado.wav_155	2.75	3.75	M2	brownian	1.333609752	0.552425795	-0.200939652	0.125552503
Mesquitera	Jardin	Ja_M2_50m_editado.wav_159	4.25	5.25	M2	brownian	1.364790549	0.605005425	-0.191498329	-0.224620536
Mesquitera	Jardin	Ja_M2_50m_editado.wav_161	4.5	5.5	M2	brownian	1.433623917	0.596341594	-0.096230618	-0.047399119
Mesquitera	Jardin	Ja_M2_50m_editado.wav_164	3	4	M2	brownian	1.354863273	0.555635063	-0.207508028	0.073969085
Mesquitera	Jardin	Ja_M2_50m_editado.wav_165	4.25	5.25	M2	brownian	1.396332939	0.548985571	-0.088774534	0.093174048
Mesquitera	Jardin	Ja_M2_50m_editado.wav_167	4	5	M2	brownian	1.428250005	0.542926869	-0.167562323	0.10587302
Mesquitera	Jardin	Ja_M2_50m_editado.wav_172	4	5	M2	brownian	1.372319931	0.55795281	-0.20090615	0.123074057
Mesquitera	Jardin	Ja_M2_50m_editado.wav_173	2.5	3.5	M2	brownian	1.296567754	0.56883736	-0.303189435	0.229817634
Mesquitera	Jardin	Ja_M2_50m_editado.wav_179	3	4	M2	brownian	1.345182411	0.604471844	-0.192132215	-0.158915346
Mesquitera	Jardin	Ja_M2_50m_editado.wav_180	3.25	4.25	M2	brownian	1.339364981	0.585288471	-0.207867742	-0.106505309
Mesquitera	Jardin	Ja_M2_50m_editado.wav_183	4.75	5.75	M2	brownian	1.407479214	0.543120314	-0.067061183	0.22079746
Mesquitera	Jardin	Ja_M2_50m_editado.wav_184	2.75	3.75	M2	brownian	1.323554622	0.593422719	-0.281596102	-0.082246488
Mesquitera	Jardin	Ja_M2_50m_editado.wav_185	4.5	5.5	M2	brownian	1.408287542	0.575080655	-0.067658566	0.136125546
Mesquitera	Jardin	Ja_M2_50m_editado.wav_189	2.75	3.75	M2	brownian	1.315144974	0.581674604	-0.264397701	-0.003462403
Mesquitera	Jardin	Ja_M2_50m_editado.wav_190	3	4	M2	brownian	1.352354947	0.586988049	-0.163158389	-0.063657333
Mesquitera	Jardin	Ja_M2_50m_editado.wav_195	5	6	M2	brownian	1.475118041	0.586518555	-0.030140215	-0.027402164
Mesquitera	Jardin	Ja_M2_50m_editado.wav_206	2.5	3.5	M2	brownian	1.344496527	0.591564778	-0.365761922	-0.057555605
Mesquitera	Jardin	Ja_M2_50m_editado.wav_210	4.25	5.25	M2	brownian	1.347570419	0.581565522	-0.112040256	-0.09601326
Mesquitera	Jardin	Ja_M2_50m_editado.wav_219	4	5	M2	brownian	1.356128484	0.562572493	-0.13722077	0.112744001
Mesquitera	Jardin	Ja_M2_50m_editado.wav_224	5	6	M2	brownian	1.447036414	0.505491455	-0.088425498	0.419441995
Mesquitera	Jardin	Ja_M2_50m_editado.wav_235	4.75	5.75	M2	brownian	1.463201298	0.576934337	-0.055702326	-0.04224592
Mesquitera	Jardin	Ja_M3_50m_editado.wav_121	3.25	4.25	M3	brownian	1.299083228	0.629985426	-0.205829518	0.181147614
Mesquitera	Jardin	Ja_M3_50m_editado.wav_123	3.75	4.75	M3	brownian	1.325961872	0.64151535	-0.157942603	0.094177737
Mesquitera	Jardin	Ja_M3_50m_editado.wav_125	3.5	4.5	M3	brownian	1.329355453	0.618099848	-0.169009998	0.237556901
Mesquitera	Jardin	Ja_M3_50m_editado.wav_131	3.5	4.5	M3	brownian	1.383379594	0.652273379	-0.169732656	0.161312309
Mesquitera	Jardin	Ja_M3_50m_editado.wav_132	5	6	M3	brownian	1.388409661	0.609656124	-0.048684769	0.215071205
Mesquitera	Jardin	Ja_M3_50m_editado.wav_135	3.5	4.5	M3	brownian	1.336473292	0.682976367	-0.14838302	-0.036616743
Mesquitera	Jardin	Ja_M3_50m_editado.wav_140	3.75	4.75	M3	brownian	1.322652976	0.692887732	-0.100487176	-0.096828956
Mesquitera	Jardin	Ja_M3_50m_editado.wav_147	4.5	5.5	M3	brownian	1.23018948	0.646528653	-0.074125263	0.21515445
Mesquitera	Jardin	Ja_M3_50m_editado.wav_149	3.75	4.75	M3	brownian	1.312475985	0.612444096	-0.056757274	0.32408705
Mesquitera	Jardin	Ja_M3_50m_editado.wav_151	3.25	4.25	M3	brownian	1.316724674	0.584031626	-0.125041197	0.437421438
Mesquitera	Jardin	Ja_M3_50m_editado.wav_152	4.75	5.75	M3	brownian	1.416143737	0.656229554	-0.069040742	0.081695399
Mesquitera	Jardin	Ja_M3_50m_editado.wav_153	2.5	3.5	M3	brownian	1.281214973	0.722030015	-0.187682536	-0.242455435
Mesquitera	Jardin	Ja_M3_50m_editado.wav_155	2.75	3.75	M3	brownian	1.313179949	0.708840655	-0.220149625	-0.159352136
Mesquitera	Jardin	Ja_M3_50m_editado.wav_159	4.25	5.25	M3	brownian	1.286812978	0.747043578	-0.079691729	-0.366903545
Mesquitera	Jardin	Ja_M3_50m_editado.wav_161	4.5	5.5	M3	brownian	1.348272554	0.690749055	-0.054531354	-0.08934873
Mesquitera	Jardin	Ja_M3_50m_editado.wav_164	3	4	M3	brownian	1.328174065	0.631463313	-0.184435117	0.101494723
Mesquitera	Jardin	Ja_M3_50m_editado.wav_165	4.25	5.25	M3	brownian	1.253410531	0.709482021	-0.104240353	-0.152680131
Mesquitera	Jardin	Ja_M3_50m_editado.wav_167	4	5	M3	brownian	1.347535321	0.69642648	-0.109201204	-0.033824515
Mesquitera	Jardin	Ja_M3_50m_editado.wav_172	4	5	M3	brownian	1.366737701	0.667075595	-0.11515658	0.007922066
Mesquitera	Jardin	Ja_M3_50m_editado.wav_173	2.5	3.5	M3	brownian	1.34755298	0.640251369	-0.38536985	0.142413401
Mesquitera	Jardin	Ja_M3_50m_editado.wav_179	3	4	M3	brownian	1.340454952	0.652284101	-0.268100952	0.052884801
Mesquitera	Jardin	Ja_M3_50m_editado.wav_180	3.25	4.25	M3	brownian	1.336162027	0.701858031	-0.213805894	-0.111447229
Mesquitera	Jardin	Ja_M3_50m_editado.wav_183	4.75	5.75	M3	brownian	1.410490138	0.674159192	-0.01559959	-0.059266013
Mesquitera	Jardin	Ja_M3_50m_editado.wav_184	2.75	3.75	M3	brownian	1.332579814	0.703278235	-0.268514427	-0.083437661
Mesquitera	Jardin	Ja_M3_50m_editado.wav_185	4.5	5.5	M3	brownian	1.356859342	0.602912262	-0.099842668	0.289113691
Mesquitera	Jardin	Ja_M3_50m_editado.wav_189	2.75	3.75	M3	brownian	1.287477901	0.738937389	-0.235293461	-0.27189537
Mesquitera	Jardin	Ja_M3_50m_editado.wav_190	3	4	M3	brownian	1.334644087	0.645180159	-0.17587779	0.154574943
Mesquitera	Jardin	Ja_M3_50m_editado.wav_195	5	6	M3	brownian	1.384755178	0.678718264	-0.037672835	-0.052551005
Mesquitera	Jardin	Ja_M3_50m_editado.wav_206	2.5	3.5	M3	brownian	1.363629604	0.688581101	-0.405743491	-0.047459368
Mesquitera	Jardin	Ja_M3_50m_editado.wav_210	4.25	5.25	M3	brownian	1.377401743	0.700190499	-0.089095861	-0.116698879
Mesquitera	Jardin	Ja_M3_50m_editado.wav_219	4	5	M3	brownian	1.298447742	0.675630166	0.123031403	0.006212447
Mesquitera	Jardin	Ja_M3_50m_editado.wav_224	5	6	M3	brownian	1.369464148	0.618020772	-0.02955961	0.208841438
Mesquitera	Jardin	Ja_M3_50m_editado.wav_235	4.75	5.75	M3	brownian	1.436527549	0.645280263	-0.045833328	0.158432617
Mesquitera	Sotolinera	So_M1_50m_editado.wav_121	3.25	4.25	M1	brownian	1.060814526	0.795727185	-0.083189346	-0.416494245
Mesquitera	Sotolinera	So_M1_50m_editado.wav_123	3.75	4.75	M1	brownian	1.314960627	0.742526751	-0.085021275	-0.317905623
Mesquitera	Sotolinera	So_M1_50m_editado.wav_125	3.5	4.5	M1	brownian	1.3512107	0.619175748	-0.089832311	0.151408276
Mesquitera	Sotolinera	So_M1_50m_editado.wav_131	3.5	4.5	M1	brownian	1.572376799	0.659244708	-0.126897655	0.105169836
Mesquitera	Sotolinera	So_M1_50m_editado.wav_132	5	6	M1	brownian	1.443218221	0.791083165	-0.082026795	-0.430032626
Mesquitera	Sotolinera	So_M1_50m_editado.wav_135	3.5	4.5	M1	brownian	1.382233606	0.768964576	-0.094396624	-0.578035076
Mesquitera	Sotolinera	So_M1_50m_editado.wav_140	3.75	4.75	M1	brownian	1.630090301	0.66770914	-0.136039171	-0.012834835
Mesquitera	Sotolinera	So_M1_50m_editado.wav_147	4.5	5.5	M1	brownian	1.58594882	0.739071875	-0.104569805	-0.442637758
Mesquitera	Sotolinera	So_M1_50m_editado.wav_149	3.75	4.75	M1	brownian	1.637652262	0.656859454	-0.114786035	-0.049950309
Mesquitera	Sotolinera	So_M1_50m_editado.wav_151	3.25	4.25	M1	brownian	1.496194766	0.634416355	-0.1330804	0.18138254
Mesquitera	Sotolinera	So_M1_50m_editado.wav_152	4.75	5.75	M1	brownian	1.623308108	0.533391223	-0.112487224	0.509575087
Mesquitera	Sotolinera	So_M1_50m_editado.wav_153	2.5	3.5	M1	brownian	1.553678775	0.605206904	-0.192561628	0.156724237
Mesquitera	Sotolinera	So_M1_50m_editado.wav_155	2.75	3.75	M1	brownian	1.558293921	0.537367192	-0.194676628	0.535109056
Mesquitera	Sotolinera	So_M1_50m_editado.wav_159	4.25	5.25	M1	brownian	1.631378096	0.643019423	-0.113278737	0.017085999
Mesquitera	Sotolinera	So_M1_50m_editado.wav_161	4.5	5.5	M1	brownian	1.533165885	0.696351181	-0.095020828	-0.100969971
Mesquitera	Sotolinera	So_M1_50m_editado.wav_164	3	4	M1	brownian	1.427286458	0.81680281	-0.115581423	-0.499557195
Mesquitera	Sotolinera	So_M1_50m_editado.wav_165	4.25	5.25	M1	brownian	1.560176468	0.593376414	-0.106459115	0.232134539
Mesquitera	Sotolinera	So_M1_50m_editado.wav_167	4	5	M1	brownian	1.517397279	0.628389123	-0.089529572	0.08585817
Mesquitera	Sotolinera	So_M1_50m_editado.wav_172	4	5	M1	brownian	1.570168135	0.446901041	-0.136535828	0.801818595
Mesquitera	Sotolinera	So_M1_50m_editado.wav_173	2.5	3.5	M1	brownian	1.444382896	0.698965661	-0.196108673	-0.136163053
Mesquitera	Sotolinera	So_M1_50m_editado.wav_179	3	4	M1	brownian	1.583544933	0.694930368	-0.202893524	-0.15344303
Mesquitera	Sotolinera	So_M1_50m_editado.wav_180	3.25	4.25	M1	brownian	1.590894584	0.535931865	-0.154070499	0.560119652
Mesquitera	Sotolinera	So_M1_50m_editado.wav_183	4.75	5.75	M1	brownian	1.66417015	0.734292791	-0.135652574	-0.32894999
Mesquitera	Sotolinera	So_M1_50m_editado.wav_184	2.75	3.75	M1	brownian	1.619879733	0.707071481	-0.309116782	-0.272819617
Mesquitera	Sotolinera	So_M1_50m_editado.wav_185	4.5	5.5	M1	brownian	1.694480479	0.675707783	-0.131356603	-0.066226489
Mesquitera	Sotolinera	So_M1_50m_editado.wav_189	2.75	3.75	M1	brownian	1.629966846	0.676623366	-0.320048017	-0.04290325
Mesquitera	Sotolinera	So_M1_50m_editado.wav_190	3	4	M1	brownian	1.63047314	0.622406314	-0.20010812	0.168051055
Mesquitera	Sotolinera	So_M1_50m_editado.wav_195	5	6	M1	brownian	1.762056863	0.674254083	-0.09704345	-0.024922403
Mesquitera	Sotolinera	So_M1_50m_editado.wav_206	2.5	3.5	M1	brownian	1.624339257	0.66059066	-0.38376363	0.046387051
Mesquitera	Sotolinera	So_M1_50m_editado.wav_210	4.25	5.25	M1	brownian	1.623465235	0.68780399	-0.15334529	0.0009969
Mesquitera	Sotolinera	So_M1_50m_editado.wav_219	4	5	M1	brownian	1.65634406	0.645857784	-0.11016665	0.090731939
Mesquitera	Sotolinera	So_M1_50m_editado.wav_224	5	6	M1	brownian	1.737173506	0.597549187	-0.044941656	0.241433956
Mesquitera	Sotolinera	So_M1_50m_editado.wav_235	4.75	5.75	M1	brownian	1.727023187	0.629106873	-0.130487706	0.136279862
Mesquitera	Sotolinera	So_M2_50m_editado.wav_121	3.25	4.25	M2	brownian	1.553329692	0.649299446	-0.283900029	-0.05123158
Mesquitera	Sotolinera	So_M2_50m_editado.wav_123	3.75	4.75	M2	brownian	1.529791715	0.744131707	-0.146619973	-0.320249504
Mesquitera	Sotolinera	So_M2_50m_editado.wav_125	3.5	4.5	M2	brownian	1.524189151	0.676838588	-0.150640996	-0.069850218
Mesquitera	Sotolinera	So_M2_50m_editado.wav_131	3.5	4.5	M2	brownian	1.572093772	0.705528057	-0.150758644	-0.154663635
Mesquitera	Sotolinera	So_M2_50m_editado.wav_132	5	6	M2	brownian	1.704866854	0.673597333	-0.138481255	-0.040747824
Mesquitera	Sotolinera	So_M2_50m_editado.wav_135	3.5	4.5	M2	brownian	1.602655996	0.617847886	-0.182529267	0.150169392
Mesquitera	Sotolinera	So_M2_50m_editado.wav_140	3.75	4.75	M2	brownian	1.566295222	0.611797238	-0.210987284	0.211730752
Mesquitera	Sotolinera	So_M2_50m_editado.wav_147	4.5	5.5	M2	brownian	1.651052421	0.63526238	-0.158217275	0.071403022
Mesquitera	Sotolinera	So_M2_50m_editado.wav_149	3.75	4.75	M2	brownian	1.578097026	0.610082	-0.247509676	0.180132528
Mesquitera	Sotolinera	So_M2_50m_editado.wav_151	3.25	4.25	M2	brownian	1.53299665	0.619045518	-0.180769151	0.125925918
Mesquitera	Sotolinera	So_M2_50m_editado.wav_152	4.75	5.75	M2	brownian	1.690000223	0.65806623	-0.208437581	-0.046032694
Mesquitera	Sotolinera	So_M2_50m_editado.wav_153	2.5	3.5	M2	brownian	1.591546821	0.644063765	-0.254232101	-0.060226199
Mesquitera	Sotolinera	So_M2_50m_editado.wav_155	2.75	3.75	M2	brownian	1.577982591	0.61551701	-0.313113626	0.111593196
Mesquitera	Sotolinera	So_M2_50m_editado.wav_159	4.25	5.25	M2	brownian	1.649714852	0.651142409	-0.108190284	0.003635985
Mesquitera	Sotolinera	So_M2_50m_editado.wav_161	4.5	5.5	M2	brownian	1.619889353	0.648851802	-0.108585635	-0.025452907
Mesquitera	Sotolinera	So_M2_50m_editado.wav_164	3	4	M2	brownian	1.489191736	0.506212368	-0.154980891	0.750599059
Mesquitera	Sotolinera	So_M2_50m_editado.wav_165	4.25	5.25	M2	brownian	1.560843429	0.634083599	-0.109139256	0.059632742
Mesquitera	Sotolinera	So_M2_50m_editado.wav_167	4	5	M2	brownian	1.504609501	0.767477925	-0.096494217	-0.42415383
Mesquitera	Sotolinera	So_M2_50m_editado.wav_172	4	5	M2	brownian	1.326739751	0.711117478	-0.067482904	-0.363717958
Mesquitera	Sotolinera	So_M2_50m_editado.wav_173	2.5	3.5	M2	brownian	1.388448709	0.494313049	-0.161492512	0.622381057
Mesquitera	Sotolinera	So_M2_50m_editado.wav_179	3	4	M2	brownian	1.135310211	0.577087781	-0.049505924	0.445362364
Mesquitera	Sotolinera	So_M2_50m_editado.wav_180	3.25	4.25	M2	brownian	1.238419653	0.685967569	-0.070405548	-0.095511925
Mesquitera	Sotolinera	So_M2_50m_editado.wav_183	4.75	5.75	M2	brownian	1.28045323	0.460033105	-0.03273371	0.753519454
Mesquitera	Sotolinera	So_M2_50m_editado.wav_184	2.75	3.75	M2	brownian	1.224671102	0.601121865	-0.09242593	0.363763678
Mesquitera	Sotolinera	So_M2_50m_editado.wav_185	4.5	5.5	M2	brownian	1.466709421	0.716678456	0.067189108	-0.182331697
Mesquitera	Sotolinera	So_M2_50m_editado.wav_189	2.75	3.75	M2	brownian	1.437450743	0.662080264	-0.204423335	0.013790909
Mesquitera	Sotolinera	So_M2_50m_editado.wav_190	3	4	M2	brownian	1.173552804	0.435520902	-0.072224195	0.717238891
Mesquitera	Sotolinera	So_M2_50m_editado.wav_195	5	6	M2	brownian	0.896472166	0.600303972	-0.041255593	0.213466124
Mesquitera	Sotolinera	So_M2_50m_editado.wav_206	2.5	3.5	M2	brownian	1.085674845	0.603469867	-0.086300459	0.299906063
Mesquitera	Sotolinera	So_M2_50m_editado.wav_210	4.25	5.25	M2	brownian	1.034918274	0.62308242	-0.048558385	0.189323462
Mesquitera	Sotolinera	So_M2_50m_editado.wav_219	4	5	M2	brownian	1.246450959	0.540491075	-0.053244065	0.543026933
Mesquitera	Sotolinera	So_M2_50m_editado.wav_224	5	6	M2	brownian	1.088298174	0.696956525	-0.03382935	-0.100692061
Mesquitera	Sotolinera	So_M2_50m_editado.wav_235	4.75	5.75	M2	brownian	1.193971172	0.521168899	-0.036712315	0.672246212
Mesquitera	Sotolinera	So_M3_50m_editado.wav_121	3.25	4.25	M3	brownian	1.602226843	0.218946452	0.157831766	0.020723488
Mesquitera	Sotolinera	So_M3_50m_editado.wav_123	3.75	4.75	M3	brownian	1.686232745	0.172033447	0.038395801	0.143202213
Mesquitera	Sotolinera	So_M3_50m_editado.wav_125	3.5	4.5	M3	brownian	1.675522986	0.170975157	-0.00721669	0.095632219
Mesquitera	Sotolinera	So_M3_50m_editado.wav_131	3.5	4.5	M3	brownian	1.636117124	0.211237084	0.099246072	-0.034896293
Mesquitera	Sotolinera	So_M3_50m_editado.wav_132	5	6	M3	brownian	1.541037693	0.219441067	0.247370432	0.190633379
Mesquitera	Sotolinera	So_M3_50m_editado.wav_135	3.5	4.5	M3	brownian	1.463277318	0.240665431	0.235826526	-0.202052932
Mesquitera	Sotolinera	So_M3_50m_editado.wav_140	3.75	4.75	M3	brownian	1.244273788	0.234250111	0.26995837	0.34454879
Mesquitera	Sotolinera	So_M3_50m_editado.wav_147	4.5	5.5	M3	brownian	1.278905345	0.256072766	0.280831419	0.060362931
Mesquitera	Sotolinera	So_M3_50m_editado.wav_149	3.75	4.75	M3	brownian	1.134177438	0.159216107	0.278217267	0.335923922
Mesquitera	Sotolinera	So_M3_50m_editado.wav_151	3.25	4.25	M3	brownian	1.155637315	0.218694326	0.26805007	0.215618619
Mesquitera	Sotolinera	So_M3_50m_editado.wav_152	4.75	5.75	M3	brownian	1.284080432	0.241281101	0.280164259	0.08677012
Mesquitera	Sotolinera	So_M3_50m_editado.wav_153	2.5	3.5	M3	brownian	1.343229502	0.180957503	0.254579481	-0.101012462
Mesquitera	Sotolinera	So_M3_50m_editado.wav_155	2.75	3.75	M3	brownian	1.390591613	0.201271995	0.230464138	0.084261651
Mesquitera	Sotolinera	So_M3_50m_editado.wav_159	4.25	5.25	M3	brownian	1.038416213	0.228241037	0.279741008	0.019929609
Mesquitera	Sotolinera	So_M3_50m_editado.wav_161	4.5	5.5	M3	brownian	1.093734741	0.202992281	0.284562288	0.028983507
Mesquitera	Sotolinera	So_M3_50m_editado.wav_164	3	4	M3	brownian	1.299409242	0.241838638	0.256971865	0.251381117
Mesquitera	Sotolinera	So_M3_50m_editado.wav_165	4.25	5.25	M3	brownian	1.320243275	0.32429828	0.264828816	0.204889355
Mesquitera	Sotolinera	So_M3_50m_editado.wav_167	4	5	M3	brownian	1.22134351	0.293351459	0.273372731	-0.249473448
Mesquitera	Sotolinera	So_M3_50m_editado.wav_172	4	5	M3	brownian	1.43798955	0.268991073	0.247057571	0.068957813
Mesquitera	Sotolinera	So_M3_50m_editado.wav_173	2.5	3.5	M3	brownian	1.453029323	0.223273625	0.18515696	0.030817722
Mesquitera	Sotolinera	So_M3_50m_editado.wav_179	3	4	M3	brownian	1.299898561	0.246187126	0.259259823	-0.012421629
Mesquitera	Sotolinera	So_M3_50m_editado.wav_180	3.25	4.25	M3	brownian	1.416918646	0.261417438	0.236685879	-0.180129745
Mesquitera	Sotolinera	So_M3_50m_editado.wav_183	4.75	5.75	M3	brownian	1.63622697	0.164770419	0.136677004	0.263528336
Mesquitera	Sotolinera	So_M3_50m_editado.wav_184	2.75	3.75	M3	brownian	1.625830488	0.206710933	0.051203304	-0.04226042
Mesquitera	Sotolinera	So_M3_50m_editado.wav_185	4.5	5.5	M3	brownian	1.505922808	0.247548331	0.254823744	-0.253213694
Mesquitera	Sotolinera	So_M3_50m_editado.wav_189	2.75	3.75	M3	brownian	1.24358892	0.270210031	0.253128728	0.114128333
Mesquitera	Sotolinera	So_M3_50m_editado.wav_190	3	4	M3	brownian	1.216280116	0.33939036	0.268048979	-0.309730455
Mesquitera	Sotolinera	So_M3_50m_editado.wav_195	5	6	M3	brownian	1.29597584	0.27274161	0.28414294	-0.272394134
Mesquitera	Sotolinera	So_M3_50m_editado.wav_206	2.5	3.5	M3	brownian	1.418603109	0.226757568	0.246710439	-0.021457627
Mesquitera	Sotolinera	So_M3_50m_editado.wav_210	4.25	5.25	M3	brownian	1.32062455	0.216680989	0.28848395	0.179556944
Mesquitera	Sotolinera	So_M3_50m_editado.wav_219	4	5	M3	brownian	1.494353699	0.153942493	0.273498264	0.444698381
Mesquitera	Sotolinera	So_M3_50m_editado.wav_224	5	6	M3	brownian	1.252894205	0.165213156	0.296886973	0.541843931
Mesquitera	Sotolinera	So_M3_50m_editado.wav_235	4.75	5.75	M3	brownian	1.240269253	0.345741407	0.294785758	-0.192449277
Mesquitera	Tilapa	Ti_M1_50m_editado.wav_121	3.25	4.25	M1	brownian	1.196418542	0.35212841	0.299008111	-0.114884485
Mesquitera	Tilapa	Ti_M1_50m_editado.wav_123	3.75	4.75	M1	brownian	1.362650763	0.18759207	0.267498317	0.485858277
Mesquitera	Tilapa	Ti_M1_50m_editado.wav_125	3.5	4.5	M1	brownian	1.128932026	0.287245137	0.310313599	-0.015439077
Mesquitera	Tilapa	Ti_M1_50m_editado.wav_131	3.5	4.5	M1	brownian	1.237379733	0.284024057	0.301707193	0.22627882
Mesquitera	Tilapa	Ti_M1_50m_editado.wav_132	5	6	M1	brownian	1.216784237	0.298514556	0.335000937	-0.108697541
Mesquitera	Tilapa	Ti_M1_50m_editado.wav_135	3.5	4.5	M1	brownian	1.338471365	0.202275353	0.22832309	0.462625854
Mesquitera	Tilapa	Ti_M1_50m_editado.wav_140	3.75	4.75	M1	brownian	1.243715433	0.359974402	0.312051252	-0.118154442
Mesquitera	Tilapa	Ti_M1_50m_editado.wav_147	4.5	5.5	M1	brownian	1.580187671	0.25987409	0.027988181	0.100169592
Mesquitera	Tilapa	Ti_M1_50m_editado.wav_149	3.75	4.75	M1	brownian	1.385432839	0.37589054	0.19157488	-0.207584314
Mesquitera	Tilapa	Ti_M1_50m_editado.wav_151	3.25	4.25	M1	brownian	1.484909328	0.290352893	0.173844105	0.123463746
Mesquitera	Tilapa	Ti_M1_50m_editado.wav_152	4.75	5.75	M1	brownian	1.619717911	0.284767831	0.246863057	-0.020149526
Mesquitera	Tilapa	Ti_M1_50m_editado.wav_153	2.5	3.5	M1	brownian	1.606555257	0.288110467	0.045196399	0.176427302
Mesquitera	Tilapa	Ti_M1_50m_editado.wav_155	2.75	3.75	M1	brownian	1.589039218	0.356666939	-0.070069146	-0.184961092
Mesquitera	Tilapa	Ti_M1_50m_editado.wav_159	4.25	5.25	M1	brownian	1.479840368	0.300572227	-0.06608911	-0.019996342
Mesquitera	Tilapa	Ti_M1_50m_editado.wav_161	4.5	5.5	M1	brownian	1.519210388	0.221807513	-0.03674597	0.293490719
Mesquitera	Tilapa	Ti_M1_50m_editado.wav_164	3	4	M1	brownian	1.237237898	0.234483027	0.293087952	0.409415488
Mesquitera	Tilapa	Ti_M1_50m_editado.wav_165	4.25	5.25	M1	brownian	1.511961365	0.261326105	0.146648091	0.124260471
Mesquitera	Tilapa	Ti_M1_50m_editado.wav_167	4	5	M1	brownian	1.439384043	0.22676901	0.242416267	0.328184015
Mesquitera	Tilapa	Ti_M1_50m_editado.wav_172	4	5	M1	brownian	1.478146801	0.238957263	-0.077395479	0.227446739
Mesquitera	Tilapa	Ti_M1_50m_editado.wav_173	2.5	3.5	M1	brownian	1.472370811	0.34353014	0.00810899	-0.179198153
Mesquitera	Tilapa	Ti_M1_50m_editado.wav_179	3	4	M1	brownian	1.53253809	0.237494652	-0.211487498	0.187424778
Mesquitera	Tilapa	Ti_M1_50m_editado.wav_180	3.25	4.25	M1	brownian	1.537050095	0.282673642	-0.184645509	0.028297656
Mesquitera	Tilapa	Ti_M1_50m_editado.wav_183	4.75	5.75	M1	brownian	1.608553248	0.297200085	0.064474241	0.175708487
Mesquitera	Tilapa	Ti_M1_50m_editado.wav_184	2.75	3.75	M1	brownian	1.47722171	0.34993537	-0.173218971	-0.017441468
Mesquitera	Tilapa	Ti_M1_50m_editado.wav_185	4.5	5.5	M1	brownian	1.625002612	0.216511243	-0.029050419	0.262683061
Mesquitera	Tilapa	Ti_M1_50m_editado.wav_189	2.75	3.75	M1	brownian	1.581051479	0.241131918	-0.269847691	0.111629772
Mesquitera	Tilapa	Ti_M1_50m_editado.wav_190	3	4	M1	brownian	1.503353032	0.269427188	-0.195086931	0.050988232
Mesquitera	Tilapa	Ti_M1_50m_editado.wav_195	5	6	M1	brownian	1.681928849	0.256107363	0.049011207	0.069352876
Mesquitera	Tilapa	Ti_M1_50m_editado.wav_206	2.5	3.5	M1	brownian	1.578609957	0.277246394	-0.32056482	0.026642908
Mesquitera	Tilapa	Ti_M1_50m_editado.wav_210	4.25	5.25	M1	brownian	1.520983077	0.268558468	-0.059770579	0.014752356
Mesquitera	Tilapa	Ti_M1_50m_editado.wav_219	4	5	M1	brownian	1.548723697	0.33533083	-0.004092954	-0.144093406
Mesquitera	Tilapa	Ti_M1_50m_editado.wav_224	5	6	M1	brownian	1.598250364	0.295696731	-0.103479631	-0.052841708
Mesquitera	Tilapa	Ti_M1_50m_editado.wav_235	4.75	5.75	M1	brownian	1.646187306	0.264798644	0.166894208	0.117238367
Mesquitera	Tilapa	Ti_M2_50m_editado.wav_121	3.25	4.25	M2	brownian	0.922252752	0.331071335	0.122408195	0.204413278
Mesquitera	Tilapa	Ti_M2_50m_editado.wav_123	3.75	4.75	M2	brownian	0.951929704	0.319843066	0.099061211	0.243041006
Mesquitera	Tilapa	Ti_M2_50m_editado.wav_125	3.5	4.5	M2	brownian	0.828928307	0.361909751	0.120736807	-0.01457419
Mesquitera	Tilapa	Ti_M2_50m_editado.wav_131	3.5	4.5	M2	brownian	0.713023753	0.290493044	0.141334005	0.422757143
Mesquitera	Tilapa	Ti_M2_50m_editado.wav_132	5	6	M2	brownian	0.771638918	0.371172024	0.144650996	0.14209727
Mesquitera	Tilapa	Ti_M2_50m_editado.wav_135	3.5	4.5	M2	brownian	0.773048187	0.313928304	0.128513915	0.285884544
Mesquitera	Tilapa	Ti_M2_50m_editado.wav_140	3.75	4.75	M2	brownian	0.77120631	0.286625334	0.131264631	0.375291823
Mesquitera	Tilapa	Ti_M2_50m_editado.wav_147	4.5	5.5	M2	brownian	0.700094185	0.406984263	0.133860132	-0.082819223
Mesquitera	Tilapa	Ti_M2_50m_editado.wav_149	3.75	4.75	M2	brownian	0.807133983	0.316345572	0.126219485	0.223557295
Mesquitera	Tilapa	Ti_M2_50m_editado.wav_151	3.25	4.25	M2	brownian	0.959554195	0.324446314	0.065686485	0.19565242
Mesquitera	Tilapa	Ti_M2_50m_editado.wav_152	4.75	5.75	M2	brownian	0.85211993	0.46800343	0.129733906	-0.237580934
Mesquitera	Tilapa	Ti_M2_50m_editado.wav_153	2.5	3.5	M2	brownian	1.013508808	0.416835563	0.058688202	-0.288483428
Mesquitera	Tilapa	Ti_M2_50m_editado.wav_155	2.75	3.75	M2	brownian	0.998255646	0.356101544	0.088064492	0.164016459
Mesquitera	Tilapa	Ti_M2_50m_editado.wav_159	4.25	5.25	M2	brownian	1.084394638	0.249577647	0.060668281	0.452408006
Mesquitera	Tilapa	Ti_M2_50m_editado.wav_161	4.5	5.5	M2	brownian	1.087864684	0.242632758	0.057979279	0.494205383
Mesquitera	Tilapa	Ti_M2_50m_editado.wav_164	3	4	M2	brownian	0.958012638	0.375427984	0.115951663	-0.014889923
Mesquitera	Tilapa	Ti_M2_50m_editado.wav_165	4.25	5.25	M2	brownian	0.84405926	0.345978553	0.135280285	0.036984757
Mesquitera	Tilapa	Ti_M2_50m_editado.wav_167	4	5	M2	brownian	0.896468569	0.422256953	0.131603631	-0.271027328
Mesquitera	Tilapa	Ti_M2_50m_editado.wav_172	4	5	M2	brownian	0.888638712	0.37029804	0.140503989	-0.03153556
Mesquitera	Tilapa	Ti_M2_50m_editado.wav_173	2.5	3.5	M2	brownian	0.844065366	0.346018229	0.107077194	0.146529202
Mesquitera	Tilapa	Ti_M2_50m_editado.wav_179	3	4	M2	brownian	0.771501722	0.427463843	0.128903249	-0.296030453
Mesquitera	Tilapa	Ti_M2_50m_editado.wav_180	3.25	4.25	M2	brownian	0.750416132	0.404470928	0.138210555	-0.020732135
Mesquitera	Tilapa	Ti_M2_50m_editado.wav_183	4.75	5.75	M2	brownian	0.775840722	0.466667601	0.142240138	-0.149545978
Mesquitera	Tilapa	Ti_M2_50m_editado.wav_184	2.75	3.75	M2	brownian	0.754704879	0.195102749	0.102502885	0.673763556
Mesquitera	Tilapa	Ti_M2_50m_editado.wav_185	4.5	5.5	M2	brownian	0.829425837	0.409936228	0.152565171	-0.153807927
Mesquitera	Tilapa	Ti_M2_50m_editado.wav_189	2.75	3.75	M2	brownian	0.760743386	0.21356405	0.120342483	0.542859444
Mesquitera	Tilapa	Ti_M2_50m_editado.wav_190	3	4	M2	brownian	0.794724185	0.368396882	0.123170864	0.078819894
Mesquitera	Tilapa	Ti_M2_50m_editado.wav_195	5	6	M2	brownian	0.815982317	0.408947111	0.156844085	-0.180701276
Mesquitera	Tilapa	Ti_M2_50m_editado.wav_206	2.5	3.5	M2	brownian	0.976079021	0.344533306	0.084744526	0.170447015
Mesquitera	Tilapa	Ti_M2_50m_editado.wav_210	4.25	5.25	M2	brownian	0.875001691	0.194671188	0.136949042	0.674252645
Mesquitera	Tilapa	Ti_M2_50m_editado.wav_219	4	5	M2	brownian	1.252780326	0.322208289	-0.172940501	0.106541726
Mesquitera	Tilapa	Ti_M2_50m_editado.wav_224	5	6	M2	brownian	1.293030102	0.560202081	0.018000546	-0.550794269
Mesquitera	Tilapa	Ti_M2_50m_editado.wav_235	4.75	5.75	M2	brownian	0.834022832	0.293951447	0.15707211	0.292690183
Mesquitera	Tilapa	Ti_M3_50m_editado.wav_121	3.25	4.25	M3	brownian	1.384077495	0.482683331	-0.256268746	0.322729158
Mesquitera	Tilapa	Ti_M3_50m_editado.wav_123	3.75	4.75	M3	brownian	1.328495378	0.690192254	-0.14529443	-0.341349363
Mesquitera	Tilapa	Ti_M3_50m_editado.wav_125	3.5	4.5	M3	brownian	1.378093214	0.570343583	-0.156205817	-0.009752942
Mesquitera	Tilapa	Ti_M3_50m_editado.wav_131	3.5	4.5	M3	brownian	1.325595071	0.547782657	-0.151825063	0.004932324
Mesquitera	Tilapa	Ti_M3_50m_editado.wav_132	5	6	M3	brownian	1.513400284	0.693718435	-0.010712448	-0.389626815
Mesquitera	Tilapa	Ti_M3_50m_editado.wav_135	3.5	4.5	M3	brownian	1.506381057	0.526049594	-0.183647805	0.117819945
Mesquitera	Tilapa	Ti_M3_50m_editado.wav_140	3.75	4.75	M3	brownian	1.340656286	0.589340424	-0.191942384	-0.153762254
Mesquitera	Tilapa	Ti_M3_50m_editado.wav_147	4.5	5.5	M3	brownian	1.339542516	0.543858658	-0.211127212	0.162083659
Mesquitera	Tilapa	Ti_M3_50m_editado.wav_149	3.75	4.75	M3	brownian	1.301395413	0.566136201	-0.209841242	0.018640581
Mesquitera	Tilapa	Ti_M3_50m_editado.wav_151	3.25	4.25	M3	brownian	1.318971106	0.53136696	-0.195757273	0.199096064
Mesquitera	Tilapa	Ti_M3_50m_editado.wav_152	4.75	5.75	M3	brownian	1.423888062	0.55486753	-0.177327136	0.119017405
Mesquitera	Tilapa	Ti_M3_50m_editado.wav_153	2.5	3.5	M3	brownian	1.452758978	0.527606048	-0.267031631	0.105100722
Mesquitera	Tilapa	Ti_M3_50m_editado.wav_155	2.75	3.75	M3	brownian	1.488369548	0.58044531	-0.296642936	-0.078121288
Mesquitera	Tilapa	Ti_M3_50m_editado.wav_159	4.25	5.25	M3	brownian	1.452952486	0.563036399	-0.214008808	-0.014412968
Mesquitera	Tilapa	Ti_M3_50m_editado.wav_161	4.5	5.5	M3	brownian	1.428004791	0.562710229	-0.175650267	0.02005415
Mesquitera	Tilapa	Ti_M3_50m_editado.wav_164	3	4	M3	brownian	1.440484938	0.44463181	-0.21382503	0.494643888
Mesquitera	Tilapa	Ti_M3_50m_editado.wav_165	4.25	5.25	M3	brownian	1.312847992	0.653888023	-0.102638087	-0.389622053
Mesquitera	Tilapa	Ti_M3_50m_editado.wav_167	4	5	M3	brownian	1.330211188	0.59429186	-0.156183273	-0.154808372
Mesquitera	Tilapa	Ti_M3_50m_editado.wav_172	4	5	M3	brownian	1.343206672	0.613293398	-0.158781515	-0.210173915
Mesquitera	Tilapa	Ti_M3_50m_editado.wav_173	2.5	3.5	M3	brownian	1.427257677	0.593611512	-0.288177332	-0.090087689
Mesquitera	Tilapa	Ti_M3_50m_editado.wav_179	3	4	M3	brownian	1.374285081	0.57119483	-0.220328731	-0.08719341
Mesquitera	Tilapa	Ti_M3_50m_editado.wav_180	3.25	4.25	M3	brownian	1.351123882	0.557878455	-0.20279713	0.051057135
Mesquitera	Tilapa	Ti_M3_50m_editado.wav_183	4.75	5.75	M3	brownian	1.560881807	0.568644047	-0.111658952	0.078325449
Mesquitera	Tilapa	Ti_M3_50m_editado.wav_184	2.75	3.75	M3	brownian	1.395574795	0.503383293	-0.22422923	0.243290386
Mesquitera	Tilapa	Ti_M3_50m_editado.wav_185	4.5	5.5	M3	brownian	1.514041853	0.365791168	-0.12785903	0.633985008
Mesquitera	Tilapa	Ti_M3_50m_editado.wav_189	2.75	3.75	M3	brownian	1.406032891	0.572913279	-0.199620116	0.034581282
Mesquitera	Tilapa	Ti_M3_50m_editado.wav_190	3	4	M3	brownian	1.406983906	0.515508595	-0.200779133	0.281960116
Mesquitera	Tilapa	Ti_M3_50m_editado.wav_195	5	6	M3	brownian	1.498961982	0.543117001	-0.004556117	0.12726417
Mesquitera	Tilapa	Ti_M3_50m_editado.wav_206	2.5	3.5	M3	brownian	1.415925007	0.463322494	-0.331964297	0.478748808
Mesquitera	Tilapa	Ti_M3_50m_editado.wav_210	4.25	5.25	M3	brownian	1.322660887	0.568905687	-0.120004177	-0.014464988
Mesquitera	Tilapa	Ti_M3_50m_editado.wav_219	4	5	M3	brownian	1.36793553	0.610164298	-0.165201017	-0.246302619
Mesquitera	Tilapa	Ti_M3_50m_editado.wav_224	5	6	M3	brownian	1.267564469	0.434129715	-0.038542422	0.621289449
Mesquitera	Tilapa	Ti_M3_50m_editado.wav_235	4.75	5.75	M3	brownian	1.323086545	0.38947339	-0.029156641	0.761323642
Mesquitera	Vicente	Bu_M1_50m_editado.wav_121	3.25	4.25	M1	brownian	1.334439563	0.368011178	0.004496854	0.409988291
Mesquitera	Vicente	Bu_M1_50m_editado.wav_123	3.75	4.75	M1	brownian	1.54923739	0.517702343	0.000682557	-0.366880798
Mesquitera	Vicente	Bu_M1_50m_editado.wav_125	3.5	4.5	M1	brownian	1.736002146	0.433229131	-0.01079961	-0.210358377
Mesquitera	Vicente	Bu_M1_50m_editado.wav_131	3.5	4.5	M1	brownian	1.578420641	0.491534771	-0.00228924	-0.31241473
Mesquitera	Vicente	Bu_M1_50m_editado.wav_132	5	6	M1	brownian	1.626754323	0.403038828	0.029681207	0.1737857
Mesquitera	Vicente	Bu_M1_50m_editado.wav_135	3.5	4.5	M1	brownian	1.486896195	0.472559308	0.001803346	0.116787503
Mesquitera	Vicente	Bu_M1_50m_editado.wav_140	3.75	4.75	M1	brownian	1.629084505	0.477053918	0.016472123	-0.074685281
Mesquitera	Vicente	Bu_M1_50m_editado.wav_147	4.5	5.5	M1	brownian	1.168457683	0.527753543	0.021226463	-0.346633167
Mesquitera	Vicente	Bu_M1_50m_editado.wav_149	3.75	4.75	M1	brownian	1.17072893	0.393447839	0.006821146	0.157684215
Mesquitera	Vicente	Bu_M1_50m_editado.wav_151	3.25	4.25	M1	brownian	0.968631115	0.383887949	0.000590091	0.179268377
Mesquitera	Vicente	Bu_M1_50m_editado.wav_152	4.75	5.75	M1	brownian	1.011065651	0.38352921	0.018038071	0.307560412
Mesquitera	Vicente	Bu_M1_50m_editado.wav_153	2.5	3.5	M1	brownian	1.0223206	0.352777052	-0.024691651	0.481340083
Mesquitera	Vicente	Bu_M1_50m_editado.wav_155	2.75	3.75	M1	brownian	0.917545904	0.366770628	-0.009434644	0.290033682
Mesquitera	Vicente	Bu_M1_50m_editado.wav_159	4.25	5.25	M1	brownian	0.9557414	0.512930294	0.011329743	-0.294259831
Mesquitera	Vicente	Bu_M1_50m_editado.wav_161	4.5	5.5	M1	brownian	0.917449421	0.411757351	0.012194176	-0.005624639
Mesquitera	Vicente	Bu_M1_50m_editado.wav_164	3	4	M1	brownian	0.967393116	0.484078323	-0.009240598	-0.322321735
Mesquitera	Vicente	Bu_M1_50m_editado.wav_165	4.25	5.25	M1	brownian	0.891940052	0.406273767	0.012724343	0.113754821
Mesquitera	Vicente	Bu_M1_50m_editado.wav_167	4	5	M1	brownian	0.906058421	0.427637197	0.009886898	-0.016240692
Mesquitera	Vicente	Bu_M1_50m_editado.wav_172	4	5	M1	brownian	1.070557263	0.435685535	0.01047231	-0.078399737
Mesquitera	Vicente	Bu_M1_50m_editado.wav_173	2.5	3.5	M1	brownian	0.942674568	0.424479483	-0.021039869	-0.007896001
Mesquitera	Vicente	Bu_M1_50m_editado.wav_179	3	4	M1	brownian	1.035761621	0.407752433	-0.001335862	0.191928903
Mesquitera	Vicente	Bu_M1_50m_editado.wav_180	3.25	4.25	M1	brownian	1.000904034	0.466108493	0.000778919	-0.181904435
Mesquitera	Vicente	Bu_M1_50m_editado.wav_183	4.75	5.75	M1	brownian	1.008848871	0.464936462	0.023716929	-0.190117459
Mesquitera	Vicente	Bu_M1_50m_editado.wav_184	2.75	3.75	M1	brownian	1.12466348	0.473661523	-0.010109769	-0.335586895
Mesquitera	Vicente	Bu_M1_50m_editado.wav_185	4.5	5.5	M1	brownian	1.03061832	0.528083824	0.019532073	-0.390928024
Mesquitera	Vicente	Bu_M1_50m_editado.wav_189	2.75	3.75	M1	brownian	1.243487906	0.418236725	-0.008097502	0.192080701
Mesquitera	Vicente	Bu_M1_50m_editado.wav_190	3	4	M1	brownian	1.280343915	0.405496672	0.001322754	0.177502596
Mesquitera	Vicente	Bu_M1_50m_editado.wav_195	5	6	M1	brownian	1.429819533	0.518159892	0.028201887	-0.447503038
Mesquitera	Vicente	Bu_M1_50m_editado.wav_206	2.5	3.5	M1	brownian	1.3863205	0.438795878	-0.018315178	-0.003901445
Mesquitera	Vicente	Bu_M1_50m_editado.wav_210	4.25	5.25	M1	brownian	1.673968271	0.453720518	0.007021039	0.019550063
Mesquitera	Vicente	Bu_M1_50m_editado.wav_219	4	5	M1	brownian	0.999960404	0.409180981	0.009072702	0.199972997
Mesquitera	Vicente	Bu_M1_50m_editado.wav_224	5	6	M1	brownian	1.322365013	0.503636904	0.026458456	-0.386744329
Mesquitera	Vicente	Bu_M1_50m_editado.wav_235	4.75	5.75	M1	brownian	1.493884101	0.454281666	0.025246646	-0.226185839
Mesquitera	Vicente	Bu_M2_50m_editado.wav_121	3.25	4.25	M2	brownian	1.351377856	0.164996473	0.780367861	0.60256432
Mesquitera	Vicente	Bu_M2_50m_editado.wav_123	3.75	4.75	M2	brownian	1.523979916	0.303690266	0.783028035	-0.017206785
Mesquitera	Vicente	Bu_M2_50m_editado.wav_125	3.5	4.5	M2	brownian	1.763043518	0.191444626	0.692673938	0.448457088
Mesquitera	Vicente	Bu_M2_50m_editado.wav_131	3.5	4.5	M2	brownian	1.738405196	0.438021145	0.702532577	-0.378736736
Mesquitera	Vicente	Bu_M2_50m_editado.wav_132	5	6	M2	brownian	1.658131445	0.211683753	0.781545702	0.599726665
Mesquitera	Vicente	Bu_M2_50m_editado.wav_135	3.5	4.5	M2	brownian	0.907778447	0.275478919	0.785492621	0.158644928
Mesquitera	Vicente	Bu_M2_50m_editado.wav_140	3.75	4.75	M2	brownian	0.871606128	0.227522563	0.781830086	0.278889122
Mesquitera	Vicente	Bu_M2_50m_editado.wav_147	4.5	5.5	M2	brownian	0.899932346	0.178194228	0.787711233	0.60057325
Mesquitera	Vicente	Bu_M2_50m_editado.wav_149	3.75	4.75	M2	brownian	1.000596775	0.400723955	0.782180559	-0.3040899
Mesquitera	Vicente	Bu_M2_50m_editado.wav_151	3.25	4.25	M2	brownian	0.908865978	0.153306233	0.782654958	0.727447569
Mesquitera	Vicente	Bu_M2_50m_editado.wav_152	4.75	5.75	M2	brownian	1.097672716	0.348189069	0.788815846	-0.17975156
Mesquitera	Vicente	Bu_M2_50m_editado.wav_153	2.5	3.5	M2	brownian	1.226914085	0.137616788	0.779281579	0.761779409
Mesquitera	Vicente	Bu_M2_50m_editado.wav_155	2.75	3.75	M2	brownian	0.949939325	0.220577347	0.778540208	0.246940214
Mesquitera	Vicente	Bu_M2_50m_editado.wav_159	4.25	5.25	M2	brownian	1.080855434	0.167596031	0.787111574	0.692797287
Mesquitera	Vicente	Bu_M2_50m_editado.wav_161	4.5	5.5	M2	brownian	1.082510315	0.423042245	0.788602524	-0.291066282
Mesquitera	Vicente	Bu_M2_50m_editado.wav_164	3	4	M2	brownian	1.240333435	0.248506287	0.780417274	0.284416619
Mesquitera	Vicente	Bu_M2_50m_editado.wav_165	4.25	5.25	M2	brownian	1.20561246	0.271913705	0.784179176	0.007827328
Mesquitera	Vicente	Bu_M2_50m_editado.wav_167	4	5	M2	brownian	1.108126759	0.2717771	0.785874507	-0.125157164
Mesquitera	Vicente	Bu_M2_50m_editado.wav_172	4	5	M2	brownian	1.764063424	0.334392043	0.765295538	0.015127824
Mesquitera	Vicente	Bu_M2_50m_editado.wav_173	2.5	3.5	M2	brownian	1.406373026	0.22248251	0.77886265	0.588081248
Mesquitera	Vicente	Bu_M2_50m_editado.wav_179	3	4	M2	brownian	1.326426185	0.399850684	0.784219641	-0.382326659
Mesquitera	Vicente	Bu_M2_50m_editado.wav_180	3.25	4.25	M2	brownian	1.081151	0.212078698	0.786618792	0.313949692
Mesquitera	Vicente	Bu_M2_50m_editado.wav_183	4.75	5.75	M2	brownian	1.381648872	0.178560286	0.790181342	0.573250265
Mesquitera	Vicente	Bu_M2_50m_editado.wav_184	2.75	3.75	M2	brownian	1.755605848	0.299945842	0.763495606	-0.113351419
Mesquitera	Vicente	Bu_M2_50m_editado.wav_185	4.5	5.5	M2	brownian	1.666341885	0.268602442	0.792025439	0.237926735
Mesquitera	Vicente	Bu_M2_50m_editado.wav_189	2.75	3.75	M2	brownian	1.80265751	0.236692624	0.761746474	0.19105623
Mesquitera	Vicente	Bu_M2_50m_editado.wav_190	3	4	M2	brownian	1.865292767	0.39097024	0.773041002	-0.363180943
Mesquitera	Vicente	Bu_M2_50m_editado.wav_195	5	6	M2	brownian	1.339665078	0.206901284	0.787507763	0.443183476
Mesquitera	Vicente	Bu_M2_50m_editado.wav_206	2.5	3.5	M2	brownian	2.013039401	0.304247723	0.672653408	-0.008301248
Mesquitera	Vicente	Bu_M2_50m_editado.wav_210	4.25	5.25	M2	brownian	1.784733037	0.287377559	0.749538605	0.009398506
Mesquitera	Vicente	Bu_M2_50m_editado.wav_219	4	5	M2	brownian	1.30096579	0.346041682	0.784244779	-0.337863032
Mesquitera	Vicente	Bu_M2_50m_editado.wav_224	5	6	M2	brownian	1.373333529	0.341163345	0.786597754	-0.269752862
Mesquitera	Vicente	Bu_M2_50m_editado.wav_235	4.75	5.75	M2	brownian	1.297421193	0.382861289	0.777316869	-0.391026871
Mesquitera	Vicente	Bu_M3_50m_editado.wav_121	3.25	4.25	M3	brownian	1.220404508	0.246606586	0.312973716	0.348327863
Mesquitera	Vicente	Bu_M3_50m_editado.wav_123	3.75	4.75	M3	brownian	1.167094577	0.161030543	0.320618276	0.495842605
Mesquitera	Vicente	Bu_M3_50m_editado.wav_125	3.5	4.5	M3	brownian	1.435727429	0.32702196	0.319797652	-0.131822738
Mesquitera	Vicente	Bu_M3_50m_editado.wav_131	3.5	4.5	M3	brownian	1.450791706	0.256372606	0.320697421	0.244554459
Mesquitera	Vicente	Bu_M3_50m_editado.wav_132	5	6	M3	brownian	1.339223683	0.269506877	0.329934449	0.063919838
Mesquitera	Vicente	Bu_M3_50m_editado.wav_135	3.5	4.5	M3	brownian	1.511823668	0.336239847	0.321694967	-0.201016995
Mesquitera	Vicente	Bu_M3_50m_editado.wav_140	3.75	4.75	M3	brownian	2.124290928	0.261797845	0.427751872	-0.111719805
Mesquitera	Vicente	Bu_M3_50m_editado.wav_147	4.5	5.5	M3	brownian	1.189732293	0.232098211	0.324249827	0.263077513
Mesquitera	Vicente	Bu_M3_50m_editado.wav_149	3.75	4.75	M3	brownian	1.203687777	0.212571034	0.317851017	0.337562492
Mesquitera	Vicente	Bu_M3_50m_editado.wav_151	3.25	4.25	M3	brownian	1.306961929	0.216584777	0.314498852	0.369110641
Mesquitera	Vicente	Bu_M3_50m_editado.wav_152	4.75	5.75	M3	brownian	1.128408012	0.37464759	0.326233655	-0.102303617
Mesquitera	Vicente	Bu_M3_50m_editado.wav_153	2.5	3.5	M3	brownian	1.028335066	0.352701806	0.305378422	0.1837803
Mesquitera	Vicente	Bu_M3_50m_editado.wav_155	2.75	3.75	M3	brownian	1.413320995	0.348559547	0.312510776	-0.025893813
Mesquitera	Vicente	Bu_M3_50m_editado.wav_159	4.25	5.25	M3	brownian	1.594443655	0.308793914	0.339415921	-0.118469583
Mesquitera	Vicente	Bu_M3_50m_editado.wav_161	4.5	5.5	M3	brownian	1.609796172	0.201490919	0.326864604	0.330263326
Mesquitera	Vicente	Bu_M3_50m_editado.wav_164	3	4	M3	brownian	1.429693319	0.295321088	0.312733484	-0.211021479
Mesquitera	Vicente	Bu_M3_50m_editado.wav_165	4.25	5.25	M3	brownian	1.445027001	0.192710369	0.320238639	0.179777822
Mesquitera	Vicente	Bu_M3_50m_editado.wav_167	4	5	M3	brownian	1.423291935	0.205802897	0.323732581	0.192551425
Mesquitera	Vicente	Bu_M3_50m_editado.wav_172	4	5	M3	brownian	1.565454149	0.276423242	0.321125793	0.134994242
Mesquitera	Vicente	Bu_M3_50m_editado.wav_173	2.5	3.5	M3	brownian	1.317944848	0.404534913	0.305169656	0.071882931
Mesquitera	Vicente	Bu_M3_50m_editado.wav_179	3	4	M3	brownian	1.504830541	0.370693618	0.312991538	-0.063036096
Mesquitera	Vicente	Bu_M3_50m_editado.wav_180	3.25	4.25	M3	brownian	1.513492971	0.197817041	0.315177447	0.229251901
Mesquitera	Vicente	Bu_M3_50m_editado.wav_183	4.75	5.75	M3	brownian	1.362946552	0.206186827	0.325033026	0.113512023
Mesquitera	Vicente	Bu_M3_50m_editado.wav_184	2.75	3.75	M3	brownian	1.424634357	0.269590653	0.312417113	-0.145564337
Mesquitera	Vicente	Bu_M3_50m_editado.wav_185	4.5	5.5	M3	brownian	1.450302745	0.229210983	0.327630591	0.238511632
Mesquitera	Vicente	Bu_M3_50m_editado.wav_189	2.75	3.75	M3	brownian	1.301558305	0.164731538	0.311094277	0.525045411
Mesquitera	Vicente	Bu_M3_50m_editado.wav_190	3	4	M3	brownian	1.243341642	0.233169099	0.310935737	0.066700551
Mesquitera	Vicente	Bu_M3_50m_editado.wav_195	5	6	M3	brownian	1.196331592	0.249700888	0.327506392	0.090095224
Mesquitera	Vicente	Bu_M3_50m_editado.wav_206	2.5	3.5	M3	brownian	1.271349218	0.151637587	0.304645112	0.574818686
Mesquitera	Vicente	Bu_M3_50m_editado.wav_210	4.25	5.25	M3	brownian	1.330217846	0.2016777	0.323708116	0.209926978
Mesquitera	Vicente	Bu_M3_50m_editado.wav_219	4	5	M3	brownian	0.882452367	0.183914273	0.320261935	0.118571156
Mesquitera	Vicente	Bu_M3_50m_editado.wav_224	5	6	M3	brownian	1.62592352	0.31899757	0.330820791	-0.168658042
Mesquitera	Vicente	Bu_M3_50m_editado.wav_235	4.75	5.75	M3	brownian	1.26791916	0.319755424	0.327728426	-0.107677537
Tetechera	Barragan	Ba_T1_50m_editado.wav_121	3.25	4.25	T1	brownian	1.267075827	0.316434594	0.529358321	0.203576548
Tetechera	Barragan	Ba_T1_50m_editado.wav_123	3.75	4.75	T1	brownian	1.302152396	0.349245873	0.336462538	0.082696781
Tetechera	Barragan	Ba_T1_50m_editado.wav_125	3.5	4.5	T1	brownian	1.263968288	0.330786583	0.356575725	0.126317095
Tetechera	Barragan	Ba_T1_50m_editado.wav_131	3.5	4.5	T1	brownian	1.280204617	0.349606769	0.248104251	0.095990646
Tetechera	Barragan	Ba_T1_50m_editado.wav_132	5	6	T1	brownian	1.358050045	0.332935781	0.604296244	0.198987551
Tetechera	Barragan	Ba_T1_50m_editado.wav_135	3.5	4.5	T1	brownian	1.327183443	0.345182809	0.459322829	0.039933564
Tetechera	Barragan	Ba_T1_50m_editado.wav_140	3.75	4.75	T1	brownian	1.248374447	0.349640113	0.104390799	0.029094369
Tetechera	Barragan	Ba_T1_50m_editado.wav_147	4.5	5.5	T1	brownian	1.175332949	0.297483383	0.194355987	0.279150719
Tetechera	Barragan	Ba_T1_50m_editado.wav_149	3.75	4.75	T1	brownian	0.999343468	0.440769709	0.079451716	-0.62957697
Tetechera	Barragan	Ba_T1_50m_editado.wav_151	3.25	4.25	T1	brownian	1.029214181	0.220436494	0.120888059	0.722632742
Tetechera	Barragan	Ba_T1_50m_editado.wav_152	4.75	5.75	T1	brownian	1.088900132	0.303579631	0.151208491	0.446885432
Tetechera	Barragan	Ba_T1_50m_editado.wav_153	2.5	3.5	T1	brownian	1.080864546	0.289210146	0.078423252	0.470398531
Tetechera	Barragan	Ba_T1_50m_editado.wav_155	2.75	3.75	T1	brownian	1.001474945	0.247497899	0.137497569	0.640132022
Tetechera	Barragan	Ba_T1_50m_editado.wav_159	4.25	5.25	T1	brownian	1.121471298	0.281216599	0.39647235	0.400755925
Tetechera	Barragan	Ba_T1_50m_editado.wav_161	4.5	5.5	T1	brownian	1.116542593	0.275214516	0.514370211	0.487887874
Tetechera	Barragan	Ba_T1_50m_editado.wav_164	3	4	T1	brownian	1.228741606	0.341838447	0.348085446	0.058534723
Tetechera	Barragan	Ba_T1_50m_editado.wav_165	4.25	5.25	T1	brownian	1.186260238	0.426915368	0.167591979	-0.378760832
Tetechera	Barragan	Ba_T1_50m_editado.wav_167	4	5	T1	brownian	1.037626976	0.184212394	0.069940542	0.874295128
Tetechera	Barragan	Ba_T1_50m_editado.wav_172	4	5	T1	brownian	1.038596382	0.485004404	0.100253367	-0.470138332
Tetechera	Barragan	Ba_T1_50m_editado.wav_173	2.5	3.5	T1	brownian	1.153374073	0.209160311	0.01165468	0.678866198
Tetechera	Barragan	Ba_T1_50m_editado.wav_179	3	4	T1	brownian	1.267416205	0.360678679	0.223533842	-0.120979528
Tetechera	Barragan	Ba_T1_50m_editado.wav_180	3.25	4.25	T1	brownian	1.041681162	0.342254799	0.015418174	0.108253807
Tetechera	Barragan	Ba_T1_50m_editado.wav_183	4.75	5.75	T1	brownian	1.08331619	0.229791749	0.051940308	0.757408638
Tetechera	Barragan	Ba_T1_50m_editado.wav_184	2.75	3.75	T1	brownian	1.115064146	0.323689633	-0.126573072	0.183972685
Tetechera	Barragan	Ba_T1_50m_editado.wav_185	4.5	5.5	T1	brownian	1.155795189	0.329040229	0.04888797	0.257543587
Tetechera	Barragan	Ba_T1_50m_editado.wav_189	2.75	3.75	T1	brownian	1.200811255	0.28979942	-0.078077474	0.288054579
Tetechera	Barragan	Ba_T1_50m_editado.wav_190	3	4	T1	brownian	0.937822942	0.342801842	0.007446016	0.07333573
Tetechera	Barragan	Ba_T1_50m_editado.wav_195	5	6	T1	brownian	1.068403953	0.397673928	0.104435039	-0.236427842
Tetechera	Barragan	Ba_T1_50m_editado.wav_206	2.5	3.5	T1	brownian	0.747041699	0.305279444	-0.03212037	0.248108285
Tetechera	Barragan	Ba_T1_50m_editado.wav_210	4.25	5.25	T1	brownian	0.754525663	0.374698566	0.020452	-0.310168906
Tetechera	Barragan	Ba_T1_50m_editado.wav_219	4	5	T1	brownian	0.800254603	0.268274444	0.02054608	0.608509298
Tetechera	Barragan	Ba_T1_50m_editado.wav_224	5	6	T1	brownian	0.880285866	0.457086604	0.041218952	-0.588641781
Tetechera	Barragan	Ba_T1_50m_editado.wav_235	4.75	5.75	T1	brownian	1.239821152	0.476618014	0.116829617	-0.578410038
Tetechera	Barragan	Ba_T2_50m_editado.wav_121	3.25	4.25	T2	brownian	1.460108765	0.446760145	-0.16738105	-0.038376454
Tetechera	Barragan	Ba_T2_50m_editado.wav_123	3.75	4.75	T2	brownian	1.503400207	0.46217413	-0.192244203	-0.181205152
Tetechera	Barragan	Ba_T2_50m_editado.wav_125	3.5	4.5	T2	brownian	1.520207019	0.435375863	-0.158230437	-0.065207356
Tetechera	Barragan	Ba_T2_50m_editado.wav_131	3.5	4.5	T2	brownian	1.482595214	0.435186925	-0.141734172	-0.070619569
Tetechera	Barragan	Ba_T2_50m_editado.wav_132	5	6	T2	brownian	1.542405514	0.441226755	-0.063406763	-0.102331927
Tetechera	Barragan	Ba_T2_50m_editado.wav_135	3.5	4.5	T2	brownian	1.472035825	0.383952095	-0.173614209	0.397103979
Tetechera	Barragan	Ba_T2_50m_editado.wav_140	3.75	4.75	T2	brownian	1.510729352	0.457592001	-0.138290007	-0.210925427
Tetechera	Barragan	Ba_T2_50m_editado.wav_147	4.5	5.5	T2	brownian	1.544265802	0.436071476	-0.107551343	-0.138775933
Tetechera	Barragan	Ba_T2_50m_editado.wav_149	3.75	4.75	T2	brownian	1.46882083	0.441017047	-0.168214155	-0.061394476
Tetechera	Barragan	Ba_T2_50m_editado.wav_151	3.25	4.25	T2	brownian	1.458559001	0.482513716	-0.190289365	-0.279649269
Tetechera	Barragan	Ba_T2_50m_editado.wav_152	4.75	5.75	T2	brownian	1.541189418	0.443391186	-0.157285684	-0.150733531
Tetechera	Barragan	Ba_T2_50m_editado.wav_153	2.5	3.5	T2	brownian	1.497044023	0.436886038	-0.180583699	-0.051034347
Tetechera	Barragan	Ba_T2_50m_editado.wav_155	2.75	3.75	T2	brownian	1.496328183	0.431742429	-0.238858738	-0.048212734
Tetechera	Barragan	Ba_T2_50m_editado.wav_159	4.25	5.25	T2	brownian	1.507122701	0.424167447	-0.019186414	0.000605417
Tetechera	Barragan	Ba_T2_50m_editado.wav_161	4.5	5.5	T2	brownian	1.53430868	0.438778175	-0.015269188	-0.130243925
Tetechera	Barragan	Ba_T2_50m_editado.wav_164	3	4	T2	brownian	1.510954274	0.455320693	-0.135313051	-0.173164966
Tetechera	Barragan	Ba_T2_50m_editado.wav_165	4.25	5.25	T2	brownian	1.522591006	0.426624365	-0.047524643	0.011434396
Tetechera	Barragan	Ba_T2_50m_editado.wav_167	4	5	T2	brownian	1.497788202	0.421502483	0.028350801	0.08841351
Tetechera	Barragan	Ba_T2_50m_editado.wav_172	4	5	T2	brownian	1.511946345	0.387911697	-0.135719905	0.300633813
Tetechera	Barragan	Ba_T2_50m_editado.wav_173	2.5	3.5	T2	brownian	1.490847833	0.46651378	-0.177765215	-0.22507353
Tetechera	Barragan	Ba_T2_50m_editado.wav_179	3	4	T2	brownian	1.473195583	0.401526637	-0.214840506	-0.004199102
Tetechera	Barragan	Ba_T2_50m_editado.wav_180	3.25	4.25	T2	brownian	1.485044676	0.399409021	-0.292511723	0.125287714
Tetechera	Barragan	Ba_T2_50m_editado.wav_183	4.75	5.75	T2	brownian	1.448678207	0.401583754	-0.11286799	0.203648438
Tetechera	Barragan	Ba_T2_50m_editado.wav_184	2.75	3.75	T2	brownian	1.389274659	0.47087898	-0.282325505	-0.400082642
Tetechera	Barragan	Ba_T2_50m_editado.wav_185	4.5	5.5	T2	brownian	1.407175569	0.360030555	-0.096667008	0.538127177
Tetechera	Barragan	Ba_T2_50m_editado.wav_189	2.75	3.75	T2	brownian	1.24101924	0.484744621	-0.050728801	-0.260153391
Tetechera	Barragan	Ba_T2_50m_editado.wav_190	3	4	T2	brownian	1.153698984	0.451755525	-0.0565934	-0.527431324
Tetechera	Barragan	Ba_T2_50m_editado.wav_195	5	6	T2	brownian	1.312968325	0.405458747	-0.047552896	0.234095763
Tetechera	Barragan	Ba_T2_50m_editado.wav_206	2.5	3.5	T2	brownian	1.255543929	0.411433251	-0.112366022	0.062103267
Tetechera	Barragan	Ba_T2_50m_editado.wav_210	4.25	5.25	T2	brownian	1.152636829	0.491947934	-0.041764618	-0.346005563
Tetechera	Barragan	Ba_T2_50m_editado.wav_219	4	5	T2	brownian	1.091855322	0.46806069	-0.045268951	-0.320630154
Tetechera	Barragan	Ba_T2_50m_editado.wav_224	5	6	T2	brownian	1.258977556	0.449500953	-0.030698591	-0.017747517
Tetechera	Barragan	Ba_T2_50m_editado.wav_235	4.75	5.75	T2	brownian	1.235056067	0.394627954	-0.041001456	0.37425053
Tetechera	Barragan	Ba_T3_50m_editado.wav_121	3.25	4.25	T3	brownian	1.200862681	0.267325624	-0.227526429	0.212114493
Tetechera	Barragan	Ba_T3_50m_editado.wav_123	3.75	4.75	T3	brownian	1.366149721	0.318118331	-0.193766374	-0.055331728
Tetechera	Barragan	Ba_T3_50m_editado.wav_125	3.5	4.5	T3	brownian	1.413058443	0.28411011	-0.037572845	0.122102471
Tetechera	Barragan	Ba_T3_50m_editado.wav_131	3.5	4.5	T3	brownian	1.33214321	0.399505314	-0.180297448	-0.511960514
Tetechera	Barragan	Ba_T3_50m_editado.wav_132	5	6	T3	brownian	1.225946662	0.400328945	0.001881676	-0.363982559
Tetechera	Barragan	Ba_T3_50m_editado.wav_135	3.5	4.5	T3	brownian	1.376239425	0.355790563	-0.070100537	-0.371737338
Tetechera	Barragan	Ba_T3_50m_editado.wav_140	3.75	4.75	T3	brownian	1.080924413	0.258500654	-0.24546034	0.316630568
Tetechera	Barragan	Ba_T3_50m_editado.wav_147	4.5	5.5	T3	brownian	1.102088487	0.23093918	-0.111159474	0.528436373
Tetechera	Barragan	Ba_T3_50m_editado.wav_149	3.75	4.75	T3	brownian	1.162671362	0.263471014	-0.119736314	0.200784564
Tetechera	Barragan	Ba_T3_50m_editado.wav_151	3.25	4.25	T3	brownian	1.006999509	0.379845863	-0.013172113	-0.277722854
Tetechera	Barragan	Ba_T3_50m_editado.wav_152	4.75	5.75	T3	brownian	1.041314925	0.359414805	-0.048370707	-0.256472223
Tetechera	Barragan	Ba_T3_50m_editado.wav_153	2.5	3.5	T3	brownian	1.105819116	0.290203497	-0.272299308	-0.031567284
Tetechera	Barragan	Ba_T3_50m_editado.wav_155	2.75	3.75	T3	brownian	1.153260984	0.243534999	-0.038378483	0.492116637
Tetechera	Barragan	Ba_T3_50m_editado.wav_159	4.25	5.25	T3	brownian	1.118924837	0.328156013	0.009969116	-0.06154998
Tetechera	Barragan	Ba_T3_50m_editado.wav_161	4.5	5.5	T3	brownian	1.147022578	0.388276626	0.001046519	-0.618110507
Tetechera	Barragan	Ba_T3_50m_editado.wav_164	3	4	T3	brownian	1.315018931	0.289995057	-0.064800526	0.031658878
Tetechera	Barragan	Ba_T3_50m_editado.wav_165	4.25	5.25	T3	brownian	1.296862555	0.312988133	-0.051897134	0.112771813
Tetechera	Barragan	Ba_T3_50m_editado.wav_167	4	5	T3	brownian	1.230656473	0.277125616	-0.024055052	0.167946143
Tetechera	Barragan	Ba_T3_50m_editado.wav_172	4	5	T3	brownian	1.179867402	0.389498024	-0.095542314	-0.474218707
Tetechera	Barragan	Ba_T3_50m_editado.wav_173	2.5	3.5	T3	brownian	1.269212167	0.330126505	-0.274377984	-0.371234034
Tetechera	Barragan	Ba_T3_50m_editado.wav_179	3	4	T3	brownian	1.334906084	0.227323339	-0.10475643	0.600503016
Tetechera	Barragan	Ba_T3_50m_editado.wav_180	3.25	4.25	T3	brownian	1.243147492	0.321055969	-0.213820472	-0.1548639
Tetechera	Barragan	Ba_T3_50m_editado.wav_183	4.75	5.75	T3	brownian	1.451270737	0.223933598	-0.077280162	0.368856765
Tetechera	Barragan	Ba_T3_50m_editado.wav_184	2.75	3.75	T3	brownian	1.37906234	0.277743105	-0.208293533	0.244802835
Tetechera	Barragan	Ba_T3_50m_editado.wav_185	4.5	5.5	T3	brownian	1.518883526	0.300216039	-0.11175138	-0.001321017
Tetechera	Barragan	Ba_T3_50m_editado.wav_189	2.75	3.75	T3	brownian	1.349698989	0.318048257	-0.289059325	-0.164483573
Tetechera	Barragan	Ba_T3_50m_editado.wav_190	3	4	T3	brownian	1.246489061	0.231960979	-0.260237829	0.418411108
Tetechera	Barragan	Ba_T3_50m_editado.wav_195	5	6	T3	brownian	1.588616787	0.276034717	-0.078910827	0.083079458
Tetechera	Barragan	Ba_T3_50m_editado.wav_206	2.5	3.5	T3	brownian	1.466098413	0.327965607	-0.344872386	-0.149872373
Tetechera	Barragan	Ba_T3_50m_editado.wav_210	4.25	5.25	T3	brownian	1.528909858	0.259406847	-0.114091197	0.237496736
Tetechera	Barragan	Ba_T3_50m_editado.wav_219	4	5	T3	brownian	1.510791597	0.236986718	-0.199991785	0.355048901
Tetechera	Barragan	Ba_T3_50m_editado.wav_224	5	6	T3	brownian	1.215825538	0.258652823	-0.198956177	0.42756011
Tetechera	Barragan	Ba_T3_50m_editado.wav_235	4.75	5.75	T3	brownian	1.017690086	0.277766951	-0.155709383	0.145328528
Tetechera	Jardin	Ja_T1_50m_editado.wav_121	3.25	4.25	T1	brownian	1.115157582	0.125844993	-0.06614437	0.539700857
Tetechera	Jardin	Ja_T1_50m_editado.wav_123	3.75	4.75	T1	brownian	1.167458454	0.178698951	0.015949794	0.090100797
Tetechera	Jardin	Ja_T1_50m_editado.wav_125	3.5	4.5	T1	brownian	1.165521848	0.252072757	0.098781083	-0.354381824
Tetechera	Jardin	Ja_T1_50m_editado.wav_131	3.5	4.5	T1	brownian	1.11634287	0.217399112	0.041656778	-0.230735087
Tetechera	Jardin	Ja_T1_50m_editado.wav_132	5	6	T1	brownian	1.145478749	0.189472633	0.416902523	0.149904505
Tetechera	Jardin	Ja_T1_50m_editado.wav_135	3.5	4.5	T1	brownian	1.211341507	0.238789191	0.26319986	-0.318712825
Tetechera	Jardin	Ja_T1_50m_editado.wav_140	3.75	4.75	T1	brownian	1.152876266	0.192803599	-0.096290788	-0.034217441
Tetechera	Jardin	Ja_T1_50m_editado.wav_147	4.5	5.5	T1	brownian	1.229454523	0.173302213	-0.082548656	-0.038575905
Tetechera	Jardin	Ja_T1_50m_editado.wav_149	3.75	4.75	T1	brownian	1.180677332	0.131741972	-0.137564536	0.326239685
Tetechera	Jardin	Ja_T1_50m_editado.wav_151	3.25	4.25	T1	brownian	1.118287835	0.144681762	-0.141314618	0.208399747
Tetechera	Jardin	Ja_T1_50m_editado.wav_152	4.75	5.75	T1	brownian	1.263173101	0.156581671	-0.091580682	0.054231036
Tetechera	Jardin	Ja_T1_50m_editado.wav_153	2.5	3.5	T1	brownian	1.204814462	0.133244448	-0.120967008	0.273522926
Tetechera	Jardin	Ja_T1_50m_editado.wav_155	2.75	3.75	T1	brownian	1.228278718	0.160356113	-0.095753654	0.169826517
Tetechera	Jardin	Ja_T1_50m_editado.wav_159	4.25	5.25	T1	brownian	1.123831712	0.200865517	0.372115208	-0.012087928
Tetechera	Jardin	Ja_T1_50m_editado.wav_161	4.5	5.5	T1	brownian	1.237908229	0.175414604	0.245240505	0.047689503
Tetechera	Jardin	Ja_T1_50m_editado.wav_164	3	4	T1	brownian	1.231057498	0.212973758	-0.034470526	-0.213974567
Tetechera	Jardin	Ja_T1_50m_editado.wav_165	4.25	5.25	T1	brownian	1.218213276	0.143980055	-0.057288878	0.313461696
Tetechera	Jardin	Ja_T1_50m_editado.wav_167	4	5	T1	brownian	1.084893084	0.093434642	0.420920394	0.630619191
Tetechera	Jardin	Ja_T1_50m_editado.wav_172	4	5	T1	brownian	1.212405909	0.144053174	-0.101809519	0.33721469
Tetechera	Jardin	Ja_T1_50m_editado.wav_173	2.5	3.5	T1	brownian	1.210882406	0.136892016	0.113982111	0.248582662
Tetechera	Jardin	Ja_T1_50m_editado.wav_179	3	4	T1	brownian	1.183623739	0.145885511	0.00347709	0.258858583
Tetechera	Jardin	Ja_T1_50m_editado.wav_180	3.25	4.25	T1	brownian	1.142664113	0.145058176	-0.086748387	0.297951099
Tetechera	Jardin	Ja_T1_50m_editado.wav_183	4.75	5.75	T1	brownian	1.218577806	0.157200363	0.344241379	0.201621903
Tetechera	Jardin	Ja_T1_50m_editado.wav_184	2.75	3.75	T1	brownian	1.228662823	0.105769558	0.12661418	0.414687609
Tetechera	Jardin	Ja_T1_50m_editado.wav_185	4.5	5.5	T1	brownian	1.312024777	0.260194574	0.271324421	-0.095579877
Tetechera	Jardin	Ja_T1_50m_editado.wav_189	2.75	3.75	T1	brownian	1.133400002	0.075110263	0.284652351	0.702392733
Tetechera	Jardin	Ja_T1_50m_editado.wav_190	3	4	T1	brownian	1.1401435	0.146678035	0.368333172	0.263397282
Tetechera	Jardin	Ja_T1_50m_editado.wav_195	5	6	T1	brownian	1.362696302	0.140972642	0.38295956	0.361732802
Tetechera	Jardin	Ja_T1_50m_editado.wav_206	2.5	3.5	T1	brownian	1.243232115	0.11719909	-0.150767578	0.360595526
Tetechera	Jardin	Ja_T1_50m_editado.wav_210	4.25	5.25	T1	brownian	1.156598	0.143327581	0.283441927	0.369147808
Tetechera	Jardin	Ja_T1_50m_editado.wav_219	4	5	T1	brownian	1.100089371	0.204203851	0.254053187	-0.207457857
Tetechera	Jardin	Ja_T1_50m_editado.wav_224	5	6	T1	brownian	1.33109301	0.153743715	0.36605142	0.076268385
Tetechera	Jardin	Ja_T1_50m_editado.wav_235	4.75	5.75	T1	brownian	1.357936993	0.155088213	0.032425358	0.150405995
Tetechera	Jardin	Ja_T2_50m_editado.wav_121	3.25	4.25	T2	brownian	1.270749723	0.304754466	-0.171984322	0.177960961
Tetechera	Jardin	Ja_T2_50m_editado.wav_123	3.75	4.75	T2	brownian	1.248556046	0.298503934	-0.094947189	0.201368592
Tetechera	Jardin	Ja_T2_50m_editado.wav_125	3.5	4.5	T2	brownian	1.375204472	0.338151413	-0.140410333	-0.112252388
Tetechera	Jardin	Ja_T2_50m_editado.wav_131	3.5	4.5	T2	brownian	1.100023465	0.343795289	-0.043299133	-0.025797674
Tetechera	Jardin	Ja_T2_50m_editado.wav_132	5	6	T2	brownian	0.972437707	0.370907245	-0.004296081	-0.356535444
Tetechera	Jardin	Ja_T2_50m_editado.wav_135	3.5	4.5	T2	brownian	0.738912228	0.392427467	-0.035548532	-0.294036421
Tetechera	Jardin	Ja_T2_50m_editado.wav_140	3.75	4.75	T2	brownian	0.769758798	0.335670144	-0.021401519	0.066033325
Tetechera	Jardin	Ja_T2_50m_editado.wav_147	4.5	5.5	T2	brownian	0.770157403	0.200500416	-0.010785154	0.775006395
Tetechera	Jardin	Ja_T2_50m_editado.wav_149	3.75	4.75	T2	brownian	0.902944915	0.259650284	-0.03408667	0.686183596
Tetechera	Jardin	Ja_T2_50m_editado.wav_151	3.25	4.25	T2	brownian	0.881375484	0.282268431	-0.045350113	0.397212194
Tetechera	Jardin	Ja_T2_50m_editado.wav_152	4.75	5.75	T2	brownian	0.923232965	0.352791865	-0.011978892	0.05130105
Tetechera	Jardin	Ja_T2_50m_editado.wav_153	2.5	3.5	T2	brownian	0.78551566	0.368126417	-0.057594743	-0.258419566
Tetechera	Jardin	Ja_T2_50m_editado.wav_155	2.75	3.75	T2	brownian	0.857227985	0.282011779	-0.045733034	0.513514021
Tetechera	Jardin	Ja_T2_50m_editado.wav_159	4.25	5.25	T2	brownian	0.940971407	0.35046596	-0.019999648	-0.018467037
Tetechera	Jardin	Ja_T2_50m_editado.wav_161	4.5	5.5	T2	brownian	0.844359792	0.337953687	-0.011817438	-0.108423491
Tetechera	Jardin	Ja_T2_50m_editado.wav_164	3	4	T2	brownian	0.950619795	0.317794887	-0.072143644	0.191728209
Tetechera	Jardin	Ja_T2_50m_editado.wav_165	4.25	5.25	T2	brownian	1.000129515	0.328064247	-0.052108128	-0.001353797
Tetechera	Jardin	Ja_T2_50m_editado.wav_167	4	5	T2	brownian	0.921093087	0.385092683	-0.042359643	-0.346584629
Tetechera	Jardin	Ja_T2_50m_editado.wav_172	4	5	T2	brownian	0.942959011	0.268121908	-0.034622725	0.491379118
Tetechera	Jardin	Ja_T2_50m_editado.wav_173	2.5	3.5	T2	brownian	0.980469994	0.249175001	-0.075960163	0.731293308
Tetechera	Jardin	Ja_T2_50m_editado.wav_179	3	4	T2	brownian	0.671337045	0.343570453	-0.039812718	-0.002424599
Tetechera	Jardin	Ja_T2_50m_editado.wav_180	3.25	4.25	T2	brownian	0.77336793	0.239844127	-0.038989875	0.613261609
Tetechera	Jardin	Ja_T2_50m_editado.wav_183	4.75	5.75	T2	brownian	0.848409053	0.348455457	-0.014266071	-0.056245068
Tetechera	Jardin	Ja_T2_50m_editado.wav_184	2.75	3.75	T2	brownian	0.818660573	0.335384509	-0.058085305	0.071312831
Tetechera	Jardin	Ja_T2_50m_editado.wav_185	4.5	5.5	T2	brownian	0.674903271	0.388897743	-0.00995724	-0.374355615
Tetechera	Jardin	Ja_T2_50m_editado.wav_189	2.75	3.75	T2	brownian	0.891460933	0.216016107	-0.067997517	0.651948678
Tetechera	Jardin	Ja_T2_50m_editado.wav_190	3	4	T2	brownian	0.922551769	0.264619183	-0.045199637	0.465215773
Tetechera	Jardin	Ja_T2_50m_editado.wav_195	5	6	T2	brownian	0.757552061	0.372554728	-0.006930971	-0.180285362
Tetechera	Jardin	Ja_T2_50m_editado.wav_206	2.5	3.5	T2	brownian	1.251606839	0.411142001	-0.254158567	-0.430782672
Tetechera	Jardin	Ja_T2_50m_editado.wav_210	4.25	5.25	T2	brownian	1.13166863	0.330463879	-0.031844838	0.081296533
Tetechera	Jardin	Ja_T2_50m_editado.wav_219	4	5	T2	brownian	1.030838179	0.326006114	-0.033036532	0.290797474
Tetechera	Jardin	Ja_T2_50m_editado.wav_224	5	6	T2	brownian	0.839755346	0.378387031	-0.008718063	-0.12294918
Tetechera	Jardin	Ja_T2_50m_editado.wav_235	4.75	5.75	T2	brownian	0.9978871	0.296761218	-0.009999074	0.220954707
Tetechera	Jardin	Ja_T3_50m_editado.wav_121	3.25	4.25	T3	brownian	1.017661935	0.345373851	-0.068262684	0.55959192
Tetechera	Jardin	Ja_T3_50m_editado.wav_123	3.75	4.75	T3	brownian	1.057305891	0.441707894	-0.064311095	-0.001374855
Tetechera	Jardin	Ja_T3_50m_editado.wav_125	3.5	4.5	T3	brownian	1.052174535	0.466553122	-0.063801784	-0.420276096
Tetechera	Jardin	Ja_T3_50m_editado.wav_131	3.5	4.5	T3	brownian	1.365131677	0.457322537	-0.125284527	-0.22788397
Tetechera	Jardin	Ja_T3_50m_editado.wav_132	5	6	T3	brownian	1.286478111	0.384750355	-0.052096925	0.266729226
Tetechera	Jardin	Ja_T3_50m_editado.wav_135	3.5	4.5	T3	brownian	1.101571822	0.509494713	-0.109123302	-0.542656024
Tetechera	Jardin	Ja_T3_50m_editado.wav_140	3.75	4.75	T3	brownian	1.091785159	0.474270029	-0.075433067	-0.143773417
Tetechera	Jardin	Ja_T3_50m_editado.wav_147	4.5	5.5	T3	brownian	1.014209292	0.507104946	-0.048895371	-0.454422399
Tetechera	Jardin	Ja_T3_50m_editado.wav_149	3.75	4.75	T3	brownian	1.004967414	0.447761615	-0.063277488	-0.165881353
Tetechera	Jardin	Ja_T3_50m_editado.wav_151	3.25	4.25	T3	brownian	1.10008072	0.54927131	-0.111725427	-0.488978639
Tetechera	Jardin	Ja_T3_50m_editado.wav_152	4.75	5.75	T3	brownian	1.004056407	0.42929448	-0.043055158	-0.096230132
Tetechera	Jardin	Ja_T3_50m_editado.wav_153	2.5	3.5	T3	brownian	1.011512603	0.30961917	-0.115982657	0.751041974
Tetechera	Jardin	Ja_T3_50m_editado.wav_155	2.75	3.75	T3	brownian	1.15274017	0.47133799	-0.159707095	-0.264334777
Tetechera	Jardin	Ja_T3_50m_editado.wav_159	4.25	5.25	T3	brownian	1.156557173	0.459759778	-0.075248096	-0.353304749
Tetechera	Jardin	Ja_T3_50m_editado.wav_161	4.5	5.5	T3	brownian	0.99337638	0.489984603	-0.044069908	-0.350200266
Tetechera	Jardin	Ja_T3_50m_editado.wav_164	3	4	T3	brownian	1.215906886	0.488459673	-0.157688338	-0.419255774
Tetechera	Jardin	Ja_T3_50m_editado.wav_165	4.25	5.25	T3	brownian	1.217441606	0.48725546	-0.098905102	-0.325315128
Tetechera	Jardin	Ja_T3_50m_editado.wav_167	4	5	T3	brownian	1.039368703	0.366167038	-0.065504872	0.551821906
Tetechera	Jardin	Ja_T3_50m_editado.wav_172	4	5	T3	brownian	1.065654624	0.309306158	-0.065897853	0.674913597
Tetechera	Jardin	Ja_T3_50m_editado.wav_173	2.5	3.5	T3	brownian	1.031559223	0.430808124	-0.109735427	0.031455669
Tetechera	Jardin	Ja_T3_50m_editado.wav_179	3	4	T3	brownian	1.082178171	0.296800901	-0.104743125	0.52800274
Tetechera	Jardin	Ja_T3_50m_editado.wav_180	3.25	4.25	T3	brownian	1.011966574	0.367591889	-0.067418036	0.238202246
Tetechera	Jardin	Ja_T3_50m_editado.wav_183	4.75	5.75	T3	brownian	1.035286874	0.561561578	-0.039050661	-0.590746374
Tetechera	Jardin	Ja_T3_50m_editado.wav_184	2.75	3.75	T3	brownian	1.058849299	0.377436264	-0.110164762	0.27436591
Tetechera	Jardin	Ja_T3_50m_editado.wav_185	4.5	5.5	T3	brownian	1.093782937	0.324991	-0.052009637	0.453614856
Tetechera	Jardin	Ja_T3_50m_editado.wav_189	2.75	3.75	T3	brownian	1.19608003	0.415030633	-0.200886223	0.163321077
Tetechera	Jardin	Ja_T3_50m_editado.wav_190	3	4	T3	brownian	1.151285887	0.354178899	-0.085597462	0.3510807
Tetechera	Jardin	Ja_T3_50m_editado.wav_195	5	6	T3	brownian	0.772656416	0.514763889	-0.033150923	-0.585258173
Tetechera	Jardin	Ja_T3_50m_editado.wav_206	2.5	3.5	T3	brownian	1.274022711	0.379607657	-0.337986996	0.216088099
Tetechera	Jardin	Ja_T3_50m_editado.wav_210	4.25	5.25	T3	brownian	1.239017164	0.355459615	-0.114365763	0.522571476
Tetechera	Jardin	Ja_T3_50m_editado.wav_219	4	5	T3	brownian	0.948354161	0.425867898	-0.055315655	0.008251109
Tetechera	Jardin	Ja_T3_50m_editado.wav_224	5	6	T3	brownian	1.037931111	0.432807466	-0.034782025	-0.164425969
Tetechera	Jardin	Ja_T3_50m_editado.wav_235	4.75	5.75	T3	brownian	1.070152236	0.512525841	-0.035648158	-0.634803282
Tetechera	Sotolinera	So_T1_50m_editado.wav_121	3.25	4.25	T1	brownian	0.716222727	0.441402202	-0.06573659	0.029063233
Tetechera	Sotolinera	So_T1_50m_editado.wav_123	3.75	4.75	T1	brownian	0.645155302	0.404078434	-0.064685159	0.34963776
Tetechera	Sotolinera	So_T1_50m_editado.wav_125	3.5	4.5	T1	brownian	0.764893772	0.474852766	-0.077175843	-0.161199574
Tetechera	Sotolinera	So_T1_50m_editado.wav_131	3.5	4.5	T1	brownian	0.669793336	0.396789054	-0.051744297	0.502802986
Tetechera	Sotolinera	So_T1_50m_editado.wav_132	5	6	T1	brownian	0.647874139	0.360521924	-0.037262114	0.474490034
Tetechera	Sotolinera	So_T1_50m_editado.wav_135	3.5	4.5	T1	brownian	0.945185126	0.495147524	-0.062303822	-0.278913064
Tetechera	Sotolinera	So_T1_50m_editado.wav_140	3.75	4.75	T1	brownian	0.885927251	0.398459507	-0.065460413	0.336112808
Tetechera	Sotolinera	So_T1_50m_editado.wav_147	4.5	5.5	T1	brownian	0.768520243	0.484199708	-0.042354312	-0.149236332
Tetechera	Sotolinera	So_T1_50m_editado.wav_149	3.75	4.75	T1	brownian	0.985096802	0.489376341	-0.062807399	-0.195217109
Tetechera	Sotolinera	So_T1_50m_editado.wav_151	3.25	4.25	T1	brownian	0.756437511	0.520802598	-0.064517495	-0.2967395
Tetechera	Sotolinera	So_T1_50m_editado.wav_152	4.75	5.75	T1	brownian	0.922157736	0.437429977	-0.043441149	0.104457081
Tetechera	Sotolinera	So_T1_50m_editado.wav_153	2.5	3.5	T1	brownian	0.898566875	0.52732401	-0.090781687	-0.25218195
Tetechera	Sotolinera	So_T1_50m_editado.wav_155	2.75	3.75	T1	brownian	0.705317137	0.336138293	-0.079577348	0.607076004
Tetechera	Sotolinera	So_T1_50m_editado.wav_159	4.25	5.25	T1	brownian	0.779922629	0.491988385	-0.04983698	-0.097358062
Tetechera	Sotolinera	So_T1_50m_editado.wav_161	4.5	5.5	T1	brownian	0.711154595	0.435424657	-0.038911266	0.149860485
Tetechera	Sotolinera	So_T1_50m_editado.wav_164	3	4	T1	brownian	1.03217183	0.361437996	-0.071635753	0.388584219
Tetechera	Sotolinera	So_T1_50m_editado.wav_165	4.25	5.25	T1	brownian	0.839278701	0.492735535	-0.045286678	-0.359060109
Tetechera	Sotolinera	So_T1_50m_editado.wav_167	4	5	T1	brownian	0.820277949	0.415098059	-0.048715013	0.313743382
Tetechera	Sotolinera	So_T1_50m_editado.wav_172	4	5	T1	brownian	1.139968096	0.454622291	-0.059272563	0.055546945
Tetechera	Sotolinera	So_T1_50m_editado.wav_173	2.5	3.5	T1	brownian	1.108672242	0.413506921	-0.089291435	0.354105319
Tetechera	Sotolinera	So_T1_50m_editado.wav_179	3	4	T1	brownian	0.643805852	0.392103661	-0.078321236	0.337265898
Tetechera	Sotolinera	So_T1_50m_editado.wav_180	3.25	4.25	T1	brownian	0.641487539	0.443160182	-0.065519255	-0.004901334
Tetechera	Sotolinera	So_T1_50m_editado.wav_183	4.75	5.75	T1	brownian	0.777660418	0.489512328	-0.03765736	-0.217953335
Tetechera	Sotolinera	So_T1_50m_editado.wav_184	2.75	3.75	T1	brownian	0.644257773	0.499597343	-0.067352524	-0.213641982
Tetechera	Sotolinera	So_T1_50m_editado.wav_185	4.5	5.5	T1	brownian	1.020490984	0.475328151	-0.042933687	-0.205500245
Tetechera	Sotolinera	So_T1_50m_editado.wav_189	2.75	3.75	T1	brownian	1.176558677	0.264259592	-0.115627111	0.714374405
Tetechera	Sotolinera	So_T1_50m_editado.wav_190	3	4	T1	brownian	1.01694222	0.46934951	-0.063864385	-0.116555932
Tetechera	Sotolinera	So_T1_50m_editado.wav_195	5	6	T1	brownian	0.996999481	0.486465161	-0.037101503	-0.170810397
Tetechera	Sotolinera	So_T1_50m_editado.wav_206	2.5	3.5	T1	brownian	1.124321441	0.434010563	-0.099911248	0.015815142
Tetechera	Sotolinera	So_T1_50m_editado.wav_210	4.25	5.25	T1	brownian	1.20035136	0.396668634	-0.075141563	0.309799236
Tetechera	Sotolinera	So_T1_50m_editado.wav_219	4	5	T1	brownian	1.368583852	0.381422005	-0.111618068	0.461905292
Tetechera	Sotolinera	So_T1_50m_editado.wav_224	5	6	T1	brownian	1.419829456	0.507229997	-0.069843651	-0.279245526
Tetechera	Sotolinera	So_T1_50m_editado.wav_235	4.75	5.75	T1	brownian	1.467236857	0.403003573	-0.064490327	0.309809316
Tetechera	Sotolinera	So_T2_50m_editado.wav_121	3.25	4.25	T2	brownian	1.29106996	0.435541901	-0.123562347	0.118669544
Tetechera	Sotolinera	So_T2_50m_editado.wav_123	3.75	4.75	T2	brownian	1.395068517	0.401140514	-0.133708482	0.337256974
Tetechera	Sotolinera	So_T2_50m_editado.wav_125	3.5	4.5	T2	brownian	1.248535712	0.504213242	-0.085331184	-0.301696494
Tetechera	Sotolinera	So_T2_50m_editado.wav_131	3.5	4.5	T2	brownian	1.357383652	0.371966447	-0.126606069	0.461894428
Tetechera	Sotolinera	So_T2_50m_editado.wav_132	5	6	T2	brownian	1.470111017	0.511468453	-0.071552769	-0.304811407
Tetechera	Sotolinera	So_T2_50m_editado.wav_135	3.5	4.5	T2	brownian	1.15134574	0.494002002	-0.060500465	-0.233014732
Tetechera	Sotolinera	So_T2_50m_editado.wav_140	3.75	4.75	T2	brownian	1.043289655	0.557307382	-0.056856721	-0.460723712
Tetechera	Sotolinera	So_T2_50m_editado.wav_147	4.5	5.5	T2	brownian	1.307415552	0.340708514	-0.070824725	0.744591424
Tetechera	Sotolinera	So_T2_50m_editado.wav_149	3.75	4.75	T2	brownian	1.350815547	0.356786323	-0.116432472	0.624418776
Tetechera	Sotolinera	So_T2_50m_editado.wav_151	3.25	4.25	T2	brownian	1.311282337	0.464095082	-0.114099658	0.060993114
Tetechera	Sotolinera	So_T2_50m_editado.wav_152	4.75	5.75	T2	brownian	1.286637512	0.386180271	-0.046124236	0.476462167
Tetechera	Sotolinera	So_T2_50m_editado.wav_153	2.5	3.5	T2	brownian	1.247551173	0.501669612	-0.123272521	-0.171007247
Tetechera	Sotolinera	So_T2_50m_editado.wav_155	2.75	3.75	T2	brownian	1.161145265	0.470030846	-0.092222835	0.027868866
Tetechera	Sotolinera	So_T2_50m_editado.wav_159	4.25	5.25	T2	brownian	1.480228704	0.354690969	-0.102221651	0.605810095
Tetechera	Sotolinera	So_T2_50m_editado.wav_161	4.5	5.5	T2	brownian	1.24072322	0.328263116	-0.062097132	0.702964789
Tetechera	Sotolinera	So_T2_50m_editado.wav_164	3	4	T2	brownian	1.385250867	0.46036517	-0.165820671	0.049102422
Tetechera	Sotolinera	So_T2_50m_editado.wav_165	4.25	5.25	T2	brownian	1.300204878	0.535258867	-0.080569858	-0.453616234
Tetechera	Sotolinera	So_T2_50m_editado.wav_167	4	5	T2	brownian	1.399519048	0.509867533	-0.083226478	-0.194038657
Tetechera	Sotolinera	So_T2_50m_editado.wav_172	4	5	T2	brownian	1.420439274	0.401491792	-0.131265413	0.330337604
Tetechera	Sotolinera	So_T2_50m_editado.wav_173	2.5	3.5	T2	brownian	1.215697959	0.460776299	-0.159756252	0.05731924
Tetechera	Sotolinera	So_T2_50m_editado.wav_179	3	4	T2	brownian	1.191906332	0.562194809	-0.097366315	-0.496678762
Tetechera	Sotolinera	So_T2_50m_editado.wav_180	3.25	4.25	T2	brownian	1.292436691	0.331554769	-0.124102796	0.521501004
Tetechera	Sotolinera	So_T2_50m_editado.wav_183	4.75	5.75	T2	brownian	1.214630436	0.481640076	-0.043623882	-0.16340937
Tetechera	Sotolinera	So_T2_50m_editado.wav_184	2.75	3.75	T2	brownian	1.35066835	0.430084059	-0.214767296	0.247319382
Tetechera	Sotolinera	So_T2_50m_editado.wav_185	4.5	5.5	T2	brownian	1.477465006	0.497929425	-0.121807849	-0.163489775
Tetechera	Sotolinera	So_T2_50m_editado.wav_189	2.75	3.75	T2	brownian	1.362532007	0.452965007	-0.26973636	0.104316937
Tetechera	Sotolinera	So_T2_50m_editado.wav_190	3	4	T2	brownian	1.440918471	0.454117259	-0.185349389	0.070990395
Tetechera	Sotolinera	So_T2_50m_editado.wav_195	5	6	T2	brownian	1.537231271	0.467700344	-0.040741257	0.019440986
Tetechera	Sotolinera	So_T2_50m_editado.wav_206	2.5	3.5	T2	brownian	1.365047103	0.419538376	-0.331121151	0.211094981
Tetechera	Sotolinera	So_T2_50m_editado.wav_210	4.25	5.25	T2	brownian	1.548890611	0.402815862	-0.101896067	0.377272087
Tetechera	Sotolinera	So_T2_50m_editado.wav_219	4	5	T2	brownian	1.518435895	0.410473349	-0.144875724	0.347406577
Tetechera	Sotolinera	So_T2_50m_editado.wav_224	5	6	T2	brownian	1.538342933	0.45124931	-0.073236261	0.082299867
Tetechera	Sotolinera	So_T2_50m_editado.wav_235	4.75	5.75	T2	brownian	1.395652096	0.442550407	-0.046312478	0.173304485
Tetechera	Sotolinera	So_T3_50m_editado.wav_121	3.25	4.25	T3	brownian	1.195001142	0.356593696	-0.156031533	0.627459991
Tetechera	Sotolinera	So_T3_50m_editado.wav_123	3.75	4.75	T3	brownian	1.261093317	0.453924895	-0.128813604	0.018321001
Tetechera	Sotolinera	So_T3_50m_editado.wav_125	3.5	4.5	T3	brownian	1.32890479	0.497571628	-0.174477014	-0.310024132
Tetechera	Sotolinera	So_T3_50m_editado.wav_131	3.5	4.5	T3	brownian	1.296164305	0.460761719	-0.16478548	-0.036074608
Tetechera	Sotolinera	So_T3_50m_editado.wav_132	5	6	T3	brownian	1.470594771	0.386486513	-0.087083785	0.2720897
Tetechera	Sotolinera	So_T3_50m_editado.wav_135	3.5	4.5	T3	brownian	1.357107628	0.418044251	-0.159650846	0.236308789
Tetechera	Sotolinera	So_T3_50m_editado.wav_140	3.75	4.75	T3	brownian	1.361161761	0.42215274	-0.163233948	0.247599221
Tetechera	Sotolinera	So_T3_50m_editado.wav_147	4.5	5.5	T3	brownian	1.329969684	0.486697904	-0.071634376	-0.260685639
Tetechera	Sotolinera	So_T3_50m_editado.wav_149	3.75	4.75	T3	brownian	1.427354435	0.42784251	-0.191363068	0.105071962
Tetechera	Sotolinera	So_T3_50m_editado.wav_151	3.25	4.25	T3	brownian	1.338447288	0.420536721	-0.189255348	0.206096496
Tetechera	Sotolinera	So_T3_50m_editado.wav_152	4.75	5.75	T3	brownian	1.479014261	0.426008509	-0.134572823	0.156471361
Tetechera	Sotolinera	So_T3_50m_editado.wav_153	2.5	3.5	T3	brownian	1.338792385	0.517195351	-0.193162425	-0.280238888
Tetechera	Sotolinera	So_T3_50m_editado.wav_155	2.75	3.75	T3	brownian	1.337236744	0.470426487	-0.233480516	-0.024563049
Tetechera	Sotolinera	So_T3_50m_editado.wav_159	4.25	5.25	T3	brownian	1.414309749	0.42446355	-0.131565865	0.184130528
Tetechera	Sotolinera	So_T3_50m_editado.wav_161	4.5	5.5	T3	brownian	1.423604466	0.354461056	-0.131005722	0.452903663
Tetechera	Sotolinera	So_T3_50m_editado.wav_164	3	4	T3	brownian	1.440481779	0.440363256	-0.186803734	0.208966508
Tetechera	Sotolinera	So_T3_50m_editado.wav_165	4.25	5.25	T3	brownian	1.462137565	0.468741746	-0.129007096	0.007287756
Tetechera	Sotolinera	So_T3_50m_editado.wav_167	4	5	T3	brownian	1.396509985	0.439048078	-0.182782818	0.110088876
Tetechera	Sotolinera	So_T3_50m_editado.wav_172	4	5	T3	brownian	1.325138844	0.509776219	-0.146419958	-0.407578126
Tetechera	Sotolinera	So_T3_50m_editado.wav_173	2.5	3.5	T3	brownian	1.187783562	0.498826911	-0.317651453	-0.403805465
Tetechera	Sotolinera	So_T3_50m_editado.wav_179	3	4	T3	brownian	1.260974273	0.426018665	-0.181071639	0.265373611
Tetechera	Sotolinera	So_T3_50m_editado.wav_180	3.25	4.25	T3	brownian	1.276627882	0.342985882	-0.139202943	0.62058857
Tetechera	Sotolinera	So_T3_50m_editado.wav_183	4.75	5.75	T3	brownian	1.16458762	0.34980037	-0.04909739	0.578248464
Tetechera	Sotolinera	So_T3_50m_editado.wav_184	2.75	3.75	T3	brownian	1.174464994	0.428096575	-0.22069071	0.127910827
Tetechera	Sotolinera	So_T3_50m_editado.wav_185	4.5	5.5	T3	brownian	1.054040305	0.256941068	-0.057767214	0.668955127
Tetechera	Sotolinera	So_T3_50m_editado.wav_189	2.75	3.75	T3	brownian	0.971569184	0.547681543	-0.141523842	-0.321872987
Tetechera	Sotolinera	So_T3_50m_editado.wav_190	3	4	T3	brownian	0.924148737	0.581672179	-0.064029962	-0.709978409
Tetechera	Sotolinera	So_T3_50m_editado.wav_195	5	6	T3	brownian	1.144805758	0.502281199	-0.047014173	-0.315125908
Tetechera	Sotolinera	So_T3_50m_editado.wav_206	2.5	3.5	T3	brownian	0.547484341	0.473923799	-0.070515287	-0.313318615
Tetechera	Sotolinera	So_T3_50m_editado.wav_210	4.25	5.25	T3	brownian	1.194693519	0.381274102	-0.105477621	0.308930281
Tetechera	Sotolinera	So_T3_50m_editado.wav_219	4	5	T3	brownian	0.921439481	0.368797332	-0.056059551	0.428258802
Tetechera	Sotolinera	So_T3_50m_editado.wav_224	5	6	T3	brownian	0.966338249	0.427493185	-0.037801902	0.169355757
Tetechera	Sotolinera	So_T3_50m_editado.wav_235	4.75	5.75	T3	brownian	0.925024495	0.394861898	-0.039484988	0.361536734
Tetechera	Tilapa	Ti_T1_50m_editado.wav_121	3.25	4.25	T1	brownian	1.224209483	0.586114473	-0.117543617	-0.571703923
Tetechera	Tilapa	Ti_T1_50m_editado.wav_123	3.75	4.75	T1	brownian	1.119753532	0.504714179	-0.071132494	-0.323210286
Tetechera	Tilapa	Ti_T1_50m_editado.wav_125	3.5	4.5	T1	brownian	1.285985065	0.377090063	-0.120098526	0.506445047
Tetechera	Tilapa	Ti_T1_50m_editado.wav_131	3.5	4.5	T1	brownian	1.280383751	0.512277952	-0.127330396	-0.313906431
Tetechera	Tilapa	Ti_T1_50m_editado.wav_132	5	6	T1	brownian	1.206220119	0.464431509	-0.044932574	-0.024873781
Tetechera	Tilapa	Ti_T1_50m_editado.wav_135	3.5	4.5	T1	brownian	1.278947072	0.630149421	-0.115259733	-0.698877142
Tetechera	Tilapa	Ti_T1_50m_editado.wav_140	3.75	4.75	T1	brownian	1.2355564	0.242292674	-0.144835761	0.809244455
Tetechera	Tilapa	Ti_T1_50m_editado.wav_147	4.5	5.5	T1	brownian	1.372395327	0.35518404	-0.130302705	0.734358538
Tetechera	Tilapa	Ti_T1_50m_editado.wav_149	3.75	4.75	T1	brownian	1.237369151	0.386720093	-0.14032668	0.293596117
Tetechera	Tilapa	Ti_T1_50m_editado.wav_151	3.25	4.25	T1	brownian	1.238472106	0.530329795	-0.140520323	-0.398412188
Tetechera	Tilapa	Ti_T1_50m_editado.wav_152	4.75	5.75	T1	brownian	1.319768084	0.471262136	-0.094632152	-0.197271605
Tetechera	Tilapa	Ti_T1_50m_editado.wav_153	2.5	3.5	T1	brownian	1.347621259	0.407312185	-0.189301757	0.556124508
Tetechera	Tilapa	Ti_T1_50m_editado.wav_155	2.75	3.75	T1	brownian	1.41787158	0.504408169	-0.218770823	-0.232107875
Tetechera	Tilapa	Ti_T1_50m_editado.wav_159	4.25	5.25	T1	brownian	1.36186019	0.516491065	-0.163344573	-0.181860456
Tetechera	Tilapa	Ti_T1_50m_editado.wav_161	4.5	5.5	T1	brownian	1.382776364	0.497160107	-0.146794205	-0.121419433
Tetechera	Tilapa	Ti_T1_50m_editado.wav_164	3	4	T1	brownian	1.334816283	0.536635682	-0.166669404	-0.511544963
Tetechera	Tilapa	Ti_T1_50m_editado.wav_165	4.25	5.25	T1	brownian	1.405653908	0.525970114	-0.12941402	-0.321185463
Tetechera	Tilapa	Ti_T1_50m_editado.wav_167	4	5	T1	brownian	1.398401948	0.381038291	-0.156962202	0.396749295
Tetechera	Tilapa	Ti_T1_50m_editado.wav_172	4	5	T1	brownian	1.365495678	0.479105149	-0.167398635	-0.074531765
Tetechera	Tilapa	Ti_T1_50m_editado.wav_173	2.5	3.5	T1	brownian	1.323502712	0.530749187	-0.277309467	-0.309154148
Tetechera	Tilapa	Ti_T1_50m_editado.wav_179	3	4	T1	brownian	1.281671351	0.552892737	-0.18096482	-0.629236398
Tetechera	Tilapa	Ti_T1_50m_editado.wav_180	3.25	4.25	T1	brownian	1.247392407	0.452630612	-0.176517741	0.093618843
Tetechera	Tilapa	Ti_T1_50m_editado.wav_183	4.75	5.75	T1	brownian	1.412968649	0.413373156	-0.131340042	0.484519999
Tetechera	Tilapa	Ti_T1_50m_editado.wav_184	2.75	3.75	T1	brownian	1.295871097	0.371039867	-0.184429452	0.577823212
Tetechera	Tilapa	Ti_T1_50m_editado.wav_185	4.5	5.5	T1	brownian	1.265931428	0.373834218	-0.069473861	0.542719067
Tetechera	Tilapa	Ti_T1_50m_editado.wav_189	2.75	3.75	T1	brownian	1.28025392	0.523504218	-0.18842682	-0.358218717
Tetechera	Tilapa	Ti_T1_50m_editado.wav_190	3	4	T1	brownian	1.339731882	0.587532936	-0.13291888	-0.643731611
Tetechera	Tilapa	Ti_T1_50m_editado.wav_195	5	6	T1	brownian	1.266470801	0.556443244	-0.051335466	-0.430405606
Tetechera	Tilapa	Ti_T1_50m_editado.wav_206	2.5	3.5	T1	brownian	1.327576512	0.460871505	-0.287088899	0.041319476
Tetechera	Tilapa	Ti_T1_50m_editado.wav_210	4.25	5.25	T1	brownian	1.315600854	0.325579448	-0.142098781	0.64883791
Tetechera	Tilapa	Ti_T1_50m_editado.wav_219	4	5	T1	brownian	1.273940438	0.451787316	-0.131289474	0.142406096
Tetechera	Tilapa	Ti_T1_50m_editado.wav_224	5	6	T1	brownian	1.501381436	0.448684201	-0.102353339	0.143846261
Tetechera	Tilapa	Ti_T1_50m_editado.wav_235	4.75	5.75	T1	brownian	1.281113251	0.469073561	-0.058848532	0.023403549
Tetechera	Tilapa	Ti_T2_50m_editado.wav_121	3.25	4.25	T2	brownian	1.197782766	0.4142812	-0.05456335	-0.086829541
Tetechera	Tilapa	Ti_T2_50m_editado.wav_123	3.75	4.75	T2	brownian	1.137341475	0.286859374	-0.039181564	0.694640865
Tetechera	Tilapa	Ti_T2_50m_editado.wav_125	3.5	4.5	T2	brownian	1.272289096	0.465423386	-0.080536678	-0.408191129
Tetechera	Tilapa	Ti_T2_50m_editado.wav_131	3.5	4.5	T2	brownian	1.245857828	0.379595183	-0.065888223	0.157564441
Tetechera	Tilapa	Ti_T2_50m_editado.wav_132	5	6	T2	brownian	1.282596049	0.405561137	-0.018012154	-0.059560261
Tetechera	Tilapa	Ti_T2_50m_editado.wav_135	3.5	4.5	T2	brownian	1.385772326	0.312264237	-0.149343185	0.592833966
Tetechera	Tilapa	Ti_T2_50m_editado.wav_140	3.75	4.75	T2	brownian	1.412781532	0.448267157	-0.125608923	-0.229082724
Tetechera	Tilapa	Ti_T2_50m_editado.wav_147	4.5	5.5	T2	brownian	1.455650055	0.30184503	-0.081888544	0.671833873
Tetechera	Tilapa	Ti_T2_50m_editado.wav_149	3.75	4.75	T2	brownian	1.431010453	0.474919951	-0.164674022	-0.458107339
Tetechera	Tilapa	Ti_T2_50m_editado.wav_151	3.25	4.25	T2	brownian	1.314330786	0.418160902	-0.164768567	-0.05926383
Tetechera	Tilapa	Ti_T2_50m_editado.wav_152	4.75	5.75	T2	brownian	1.322447696	0.272071345	-0.040059151	0.713215297
Tetechera	Tilapa	Ti_T2_50m_editado.wav_153	2.5	3.5	T2	brownian	1.309743319	0.239238018	-0.138318133	0.842225993
Tetechera	Tilapa	Ti_T2_50m_editado.wav_155	2.75	3.75	T2	brownian	1.287412094	0.39252174	-0.146501146	0.019691017
Tetechera	Tilapa	Ti_T2_50m_editado.wav_159	4.25	5.25	T2	brownian	1.129167444	0.376549854	-0.031633551	0.163757173
Tetechera	Tilapa	Ti_T2_50m_editado.wav_161	4.5	5.5	T2	brownian	1.184514234	0.528461987	-0.047963172	-0.518666834
Tetechera	Tilapa	Ti_T2_50m_editado.wav_164	3	4	T2	brownian	1.377165187	0.434193932	-0.145817055	-0.190957179
Tetechera	Tilapa	Ti_T2_50m_editado.wav_165	4.25	5.25	T2	brownian	1.428920396	0.316089042	-0.104044275	0.577040128
Tetechera	Tilapa	Ti_T2_50m_editado.wav_167	4	5	T2	brownian	1.223026715	0.400918222	-0.04873205	-0.048166862
Tetechera	Tilapa	Ti_T2_50m_editado.wav_172	4	5	T2	brownian	1.113075703	0.472284954	-0.043815384	-0.438139005
Tetechera	Tilapa	Ti_T2_50m_editado.wav_173	2.5	3.5	T2	brownian	1.338098381	0.435810603	-0.175854878	-0.115457046
Tetechera	Tilapa	Ti_T2_50m_editado.wav_179	3	4	T2	brownian	0.736505242	0.395952882	-0.038339223	0.130600519
Tetechera	Tilapa	Ti_T2_50m_editado.wav_180	3.25	4.25	T2	brownian	0.836543733	0.273183501	-0.035835182	0.656746817
Tetechera	Tilapa	Ti_T2_50m_editado.wav_183	4.75	5.75	T2	brownian	0.705978865	0.456990131	-0.015237624	-0.316316826
Tetechera	Tilapa	Ti_T2_50m_editado.wav_184	2.75	3.75	T2	brownian	0.783117041	0.368154958	-0.052056599	0.236067293
Tetechera	Tilapa	Ti_T2_50m_editado.wav_185	4.5	5.5	T2	brownian	0.856320106	0.301554774	-0.018774938	0.620292984
Tetechera	Tilapa	Ti_T2_50m_editado.wav_189	2.75	3.75	T2	brownian	1.235043	0.432641092	-0.124681669	-0.164678852
Tetechera	Tilapa	Ti_T2_50m_editado.wav_190	3	4	T2	brownian	1.076504046	0.531739718	-0.041945361	-0.642871346
Tetechera	Tilapa	Ti_T2_50m_editado.wav_195	5	6	T2	brownian	1.226831724	0.332906813	-0.018738323	0.340234717
Tetechera	Tilapa	Ti_T2_50m_editado.wav_206	2.5	3.5	T2	brownian	1.059120756	0.393383429	-0.076795154	0.083709986
Tetechera	Tilapa	Ti_T2_50m_editado.wav_210	4.25	5.25	T2	brownian	1.12276645	0.432075586	-0.023793962	-0.211882175
Tetechera	Tilapa	Ti_T2_50m_editado.wav_219	4	5	T2	brownian	0.936370436	0.409100886	-0.019261156	-0.122395672
Tetechera	Tilapa	Ti_T2_50m_editado.wav_224	5	6	T2	brownian	1.310488474	0.554334	-0.0199931	-0.673032835
Tetechera	Tilapa	Ti_T2_50m_editado.wav_235	4.75	5.75	T2	brownian	0.872825893	0.264106632	-0.011533827	0.693005594
Tetechera	Tilapa	Ti_T3_50m_editado.wav_121	3.25	4.25	T3	brownian	1.186793205	0.270530178	-0.175424964	0.73842895
Tetechera	Tilapa	Ti_T3_50m_editado.wav_123	3.75	4.75	T3	brownian	1.107976461	0.477905504	-0.065445361	-0.290478487
Tetechera	Tilapa	Ti_T3_50m_editado.wav_125	3.5	4.5	T3	brownian	1.053638352	0.436696554	-0.081148905	0.011139767
Tetechera	Tilapa	Ti_T3_50m_editado.wav_131	3.5	4.5	T3	brownian	1.067812302	0.498330075	-0.058143961	-0.384902063
Tetechera	Tilapa	Ti_T3_50m_editado.wav_132	5	6	T3	brownian	1.03092271	0.304839069	-0.019425866	0.649275106
Tetechera	Tilapa	Ti_T3_50m_editado.wav_135	3.5	4.5	T3	brownian	1.082470536	0.245806822	-0.072257025	0.811594451
Tetechera	Tilapa	Ti_T3_50m_editado.wav_140	3.75	4.75	T3	brownian	0.967257386	0.481630526	-0.057172174	-0.174313291
Tetechera	Tilapa	Ti_T3_50m_editado.wav_147	4.5	5.5	T3	brownian	0.871998301	0.37854193	-0.031625812	0.1691389
Tetechera	Tilapa	Ti_T3_50m_editado.wav_149	3.75	4.75	T3	brownian	0.904388984	0.364911106	-0.044566231	0.710055771
Tetechera	Tilapa	Ti_T3_50m_editado.wav_151	3.25	4.25	T3	brownian	0.918577899	0.418596312	-0.046078932	0.188822632
Tetechera	Tilapa	Ti_T3_50m_editado.wav_152	4.75	5.75	T3	brownian	0.808737529	0.513034599	-0.024272687	-0.433244768
Tetechera	Tilapa	Ti_T3_50m_editado.wav_153	2.5	3.5	T3	brownian	0.794786896	0.504588864	-0.058158798	-0.472412177
Tetechera	Tilapa	Ti_T3_50m_editado.wav_155	2.75	3.75	T3	brownian	0.835178041	0.409618871	-0.072591345	0.272983939
Tetechera	Tilapa	Ti_T3_50m_editado.wav_159	4.25	5.25	T3	brownian	0.641867387	0.592620849	-0.031709032	-0.545983171
Tetechera	Tilapa	Ti_T3_50m_editado.wav_161	4.5	5.5	T3	brownian	0.768474857	0.409417859	-0.035549931	0.205794677
Tetechera	Tilapa	Ti_T3_50m_editado.wav_164	3	4	T3	brownian	0.68484103	0.451592125	-0.045378208	-0.070992245
Tetechera	Tilapa	Ti_T3_50m_editado.wav_165	4.25	5.25	T3	brownian	0.96259976	0.515940349	-0.036658668	-0.506942856
Tetechera	Tilapa	Ti_T3_50m_editado.wav_167	4	5	T3	brownian	1.0254033	0.403596621	-0.036670187	0.286396878
Tetechera	Tilapa	Ti_T3_50m_editado.wav_172	4	5	T3	brownian	1.171381476	0.313572437	-0.117750256	0.675074168
Tetechera	Tilapa	Ti_T3_50m_editado.wav_173	2.5	3.5	T3	brownian	1.147338635	0.259572798	-0.130886733	0.816628741
Tetechera	Tilapa	Ti_T3_50m_editado.wav_179	3	4	T3	brownian	0.981272453	0.433971522	-0.083207942	0.077948572
Tetechera	Tilapa	Ti_T3_50m_editado.wav_180	3.25	4.25	T3	brownian	1.059449041	0.449407892	-0.090871416	-0.093974859
Tetechera	Tilapa	Ti_T3_50m_editado.wav_183	4.75	5.75	T3	brownian	1.154612857	0.325347309	-0.031561722	0.491712618
Tetechera	Tilapa	Ti_T3_50m_editado.wav_184	2.75	3.75	T3	brownian	1.103480563	0.366573033	-0.078521558	0.461274428
Tetechera	Tilapa	Ti_T3_50m_editado.wav_185	4.5	5.5	T3	brownian	1.003570432	0.370134733	-0.025726149	0.404641779
Tetechera	Tilapa	Ti_T3_50m_editado.wav_189	2.75	3.75	T3	brownian	1.041248464	0.450773349	-0.075808945	-0.028177576
Tetechera	Tilapa	Ti_T3_50m_editado.wav_190	3	4	T3	brownian	1.024695105	0.486920843	-0.052141505	-0.165562339
Tetechera	Tilapa	Ti_T3_50m_editado.wav_195	5	6	T3	brownian	1.036868782	0.580409739	-0.021376796	-0.500752571
Tetechera	Tilapa	Ti_T3_50m_editado.wav_206	2.5	3.5	T3	brownian	0.85480049	0.403556412	-0.074212274	0.303058066
Tetechera	Tilapa	Ti_T3_50m_editado.wav_210	4.25	5.25	T3	brownian	1.058704523	0.486170547	-0.037593302	-0.144721838
Tetechera	Tilapa	Ti_T3_50m_editado.wav_219	4	5	T3	brownian	1.165639593	0.484915096	-0.09017837	-0.306961594
Tetechera	Tilapa	Ti_T3_50m_editado.wav_224	5	6	T3	brownian	1.175552795	0.356668365	-0.030955123	0.540652613
Tetechera	Tilapa	Ti_T3_50m_editado.wav_235	4.75	5.75	T3	brownian	1.44199651	0.257404554	-0.08768089	0.90591351
Tetechera	Vicente	Bu_T1_50m_editado.wav_121	3.25	4.25	T1	brownian	1.53517648	0.390588042	-0.139922265	-0.09896187
Tetechera	Vicente	Bu_T1_50m_editado.wav_123	3.75	4.75	T1	brownian	1.561020077	0.426905179	-0.098211872	-0.307305715
Tetechera	Vicente	Bu_T1_50m_editado.wav_125	3.5	4.5	T1	brownian	1.553995504	0.397854699	-0.091580426	-0.122571346
Tetechera	Vicente	Bu_T1_50m_editado.wav_131	3.5	4.5	T1	brownian	1.448273167	0.363259753	-0.062131923	0.162721913
Tetechera	Vicente	Bu_T1_50m_editado.wav_132	5	6	T1	brownian	1.4361955	0.420690624	-0.033542962	-0.366990725
Tetechera	Vicente	Bu_T1_50m_editado.wav_135	3.5	4.5	T1	brownian	1.501308174	0.37768208	-0.067171593	-0.01494643
Tetechera	Vicente	Bu_T1_50m_editado.wav_140	3.75	4.75	T1	brownian	1.492374673	0.389634398	-0.07921406	-0.089895448
Tetechera	Vicente	Bu_T1_50m_editado.wav_147	4.5	5.5	T1	brownian	1.54509595	0.415170054	0.060760338	-0.266792432
Tetechera	Vicente	Bu_T1_50m_editado.wav_149	3.75	4.75	T1	brownian	1.408402139	0.387674938	-0.045360791	-0.063658166
Tetechera	Vicente	Bu_T1_50m_editado.wav_151	3.25	4.25	T1	brownian	0.943244113	0.17526663	-0.037281279	0.855135367
Tetechera	Vicente	Bu_T1_50m_editado.wav_152	4.75	5.75	T1	brownian	0.920041548	0.378503902	-0.019763324	-0.017114563
Tetechera	Vicente	Bu_T1_50m_editado.wav_153	2.5	3.5	T1	brownian	1.004132384	0.411759703	-0.054162671	-0.313864147
Tetechera	Vicente	Bu_T1_50m_editado.wav_155	2.75	3.75	T1	brownian	1.097893247	0.382560833	-0.058480475	-0.022813258
Tetechera	Vicente	Bu_T1_50m_editado.wav_159	4.25	5.25	T1	brownian	1.091945596	0.406969598	-0.024654238	-0.183405873
Tetechera	Vicente	Bu_T1_50m_editado.wav_161	4.5	5.5	T1	brownian	1.044348652	0.381670076	-0.020218254	-0.099893813
Tetechera	Vicente	Bu_T1_50m_editado.wav_164	3	4	T1	brownian	1.165921543	0.337190708	-0.044267663	0.468216679
Tetechera	Vicente	Bu_T1_50m_editado.wav_165	4.25	5.25	T1	brownian	1.203746935	0.366024931	-0.019681399	0.043543961
Tetechera	Vicente	Bu_T1_50m_editado.wav_167	4	5	T1	brownian	1.343782984	0.42578557	-0.015098568	-0.275524782
Tetechera	Vicente	Bu_T1_50m_editado.wav_172	4	5	T1	brownian	1.445972112	0.355429188	0.066718576	0.241144374
Tetechera	Vicente	Bu_T1_50m_editado.wav_173	2.5	3.5	T1	brownian	1.527168456	0.350124633	-0.099897567	0.328876311
Tetechera	Vicente	Bu_T1_50m_editado.wav_179	3	4	T1	brownian	1.375531869	0.369874167	-0.033902158	0.114361419
Tetechera	Vicente	Bu_T1_50m_editado.wav_180	3.25	4.25	T1	brownian	1.40769865	0.288900024	-0.031301974	0.580483263
Tetechera	Vicente	Bu_T1_50m_editado.wav_183	4.75	5.75	T1	brownian	1.357273801	0.368891532	0.010941742	0.189423935
Tetechera	Vicente	Bu_T1_50m_editado.wav_184	2.75	3.75	T1	brownian	1.211434868	0.422599161	-0.058568848	-0.391378742
Tetechera	Vicente	Bu_T1_50m_editado.wav_185	4.5	5.5	T1	brownian	1.365342995	0.396577447	0.015647894	-0.090723195
Tetechera	Vicente	Bu_T1_50m_editado.wav_189	2.75	3.75	T1	brownian	1.359431858	0.250701899	-0.129879139	0.754132294
Tetechera	Vicente	Bu_T1_50m_editado.wav_190	3	4	T1	brownian	1.19466022	0.385174855	-0.042078025	-0.070884883
Tetechera	Vicente	Bu_T1_50m_editado.wav_195	5	6	T1	brownian	1.364163013	0.444150062	-2.45E-05	-0.391274393
Tetechera	Vicente	Bu_T1_50m_editado.wav_206	2.5	3.5	T1	brownian	1.293916937	0.387464005	-0.070055602	-0.052920283
Tetechera	Vicente	Bu_T1_50m_editado.wav_210	4.25	5.25	T1	brownian	1.397759797	0.309265742	-0.009323705	0.516059869
Tetechera	Vicente	Bu_T1_50m_editado.wav_219	4	5	T1	brownian	0.7308995	0.444062545	-0.033510745	-0.280413082
Tetechera	Vicente	Bu_T1_50m_editado.wav_224	5	6	T1	brownian	1.413732371	0.349754837	-0.06409991	0.277959549
Tetechera	Vicente	Bu_T1_50m_editado.wav_235	4.75	5.75	T1	brownian	1.114420122	0.462931889	0.010519091	-0.483905931
Tetechera	Vicente	Bu_T2_50m_editado.wav_121	3.25	4.25	T2	brownian	0.910477853	0.279858534	0.062213875	-0.113872143
Tetechera	Vicente	Bu_T2_50m_editado.wav_123	3.75	4.75	T2	brownian	0.873646874	0.19863043	0.048271632	0.058844135
Tetechera	Vicente	Bu_T2_50m_editado.wav_125	3.5	4.5	T2	brownian	1.036593404	0.176771602	0.026297344	0.312930967
Tetechera	Vicente	Bu_T2_50m_editado.wav_131	3.5	4.5	T2	brownian	1.14777085	0.19466659	-0.036173199	0.083565897
Tetechera	Vicente	Bu_T2_50m_editado.wav_132	5	6	T2	brownian	1.142960252	0.255810852	0.061875913	-0.093708378
Tetechera	Vicente	Bu_T2_50m_editado.wav_135	3.5	4.5	T2	brownian	1.04147959	0.149824556	0.016586858	0.627312474
Tetechera	Vicente	Bu_T2_50m_editado.wav_140	3.75	4.75	T2	brownian	0.901612701	0.173343473	0.070209009	0.251182103
Tetechera	Vicente	Bu_T2_50m_editado.wav_147	4.5	5.5	T2	brownian	0.892803004	0.197632415	0.088270353	0.216657227
Tetechera	Vicente	Bu_T2_50m_editado.wav_149	3.75	4.75	T2	brownian	0.748507888	0.194266117	0.077241378	0.146186531
Tetechera	Vicente	Bu_T2_50m_editado.wav_151	3.25	4.25	T2	brownian	0.629233778	0.296725117	0.068465191	-0.436028357
Tetechera	Vicente	Bu_T2_50m_editado.wav_152	4.75	5.75	T2	brownian	0.693310421	0.191135604	0.091144228	0.096233739
Tetechera	Vicente	Bu_T2_50m_editado.wav_153	2.5	3.5	T2	brownian	0.822752217	0.228722314	0.060110371	-0.115325053
Tetechera	Vicente	Bu_T2_50m_editado.wav_155	2.75	3.75	T2	brownian	0.959010198	0.266721265	0.05644625	-0.503747266
Tetechera	Vicente	Bu_T2_50m_editado.wav_159	4.25	5.25	T2	brownian	0.919077012	0.273283773	0.079804864	-0.193630211
Tetechera	Vicente	Bu_T2_50m_editado.wav_161	4.5	5.5	T2	brownian	0.914813429	0.224794069	0.063973385	-0.294961844
Tetechera	Vicente	Bu_T2_50m_editado.wav_164	3	4	T2	brownian	0.998190921	0.182823131	0.057019049	0.034513823
Tetechera	Vicente	Bu_T2_50m_editado.wav_165	4.25	5.25	T2	brownian	0.702801828	0.144087393	0.078875189	0.737400101
Tetechera	Vicente	Bu_T2_50m_editado.wav_167	4	5	T2	brownian	0.492618036	0.187799939	0.077846085	0.238124898
Tetechera	Vicente	Bu_T2_50m_editado.wav_172	4	5	T2	brownian	0.728400894	0.269243546	0.083567593	-0.21020312
Tetechera	Vicente	Bu_T2_50m_editado.wav_173	2.5	3.5	T2	brownian	0.834631901	0.199076639	0.031678382	-0.069240157
Tetechera	Vicente	Bu_T2_50m_editado.wav_179	3	4	T2	brownian	0.425121704	0.156894954	0.065238516	0.31665024
Tetechera	Vicente	Bu_T2_50m_editado.wav_180	3.25	4.25	T2	brownian	0.425024374	0.157232396	0.060447002	0.306709762
Tetechera	Vicente	Bu_T2_50m_editado.wav_183	4.75	5.75	T2	brownian	0.492197887	0.176626419	0.091289229	-0.043928033
Tetechera	Vicente	Bu_T2_50m_editado.wav_184	2.75	3.75	T2	brownian	0.559013623	0.188831109	0.059827889	0.167745734
Tetechera	Vicente	Bu_T2_50m_editado.wav_185	4.5	5.5	T2	brownian	0.482670819	0.213928149	0.086099097	-0.212916115
Tetechera	Vicente	Bu_T2_50m_editado.wav_189	2.75	3.75	T2	brownian	1.128883325	0.256557292	0.039384583	-0.272148782
Tetechera	Vicente	Bu_T2_50m_editado.wav_190	3	4	T2	brownian	1.020695177	0.168631919	0.072691756	0.422724723
Tetechera	Vicente	Bu_T2_50m_editado.wav_195	5	6	T2	brownian	0.81484281	0.224939381	0.109169318	-0.217274881
Tetechera	Vicente	Bu_T2_50m_editado.wav_206	2.5	3.5	T2	brownian	0.884079908	0.184415459	0.05229053	0.297656545
Tetechera	Vicente	Bu_T2_50m_editado.wav_210	4.25	5.25	T2	brownian	0.60899243	0.16195239	0.087496482	0.398071446
Tetechera	Vicente	Bu_T2_50m_editado.wav_219	4	5	T2	brownian	0.573312849	0.202354042	0.077752009	-0.198370402
Tetechera	Vicente	Bu_T2_50m_editado.wav_224	5	6	T2	brownian	0.572196621	0.250013275	0.090204358	-0.135006923
Tetechera	Vicente	Bu_T2_50m_editado.wav_235	4.75	5.75	T2	brownian	0.538159805	0.240062688	0.080401353	-0.071329177
Tetechera	Vicente	Bu_T3_50m_editado.wav_121	3.25	4.25	T3	brownian	0.984514122	0.286380381	0.014228908	-0.203853555
Tetechera	Vicente	Bu_T3_50m_editado.wav_123	3.75	4.75	T3	brownian	0.992817697	0.254800232	0.023825046	-0.182450931
Tetechera	Vicente	Bu_T3_50m_editado.wav_125	3.5	4.5	T3	brownian	0.750449506	0.22707677	0.020387889	0.296147999
Tetechera	Vicente	Bu_T3_50m_editado.wav_131	3.5	4.5	T3	brownian	1.012557303	0.210848289	0.019352188	0.636694929
Tetechera	Vicente	Bu_T3_50m_editado.wav_132	5	6	T3	brownian	0.835059185	0.218093943	0.040845867	0.437088597
Tetechera	Vicente	Bu_T3_50m_editado.wav_135	3.5	4.5	T3	brownian	1.294100153	0.289109955	-0.010437057	-0.187257001
Tetechera	Vicente	Bu_T3_50m_editado.wav_140	3.75	4.75	T3	brownian	1.382431966	0.253355516	-0.04991856	-0.056086927
Tetechera	Vicente	Bu_T3_50m_editado.wav_147	4.5	5.5	T3	brownian	1.19341351	0.253070012	0.033210324	0.02353593
Tetechera	Vicente	Bu_T3_50m_editado.wav_149	3.75	4.75	T3	brownian	1.400696844	0.286145766	-0.01445403	-0.030391253
Tetechera	Vicente	Bu_T3_50m_editado.wav_151	3.25	4.25	T3	brownian	1.322012655	0.202888785	-0.031694169	0.468060613
Tetechera	Vicente	Bu_T3_50m_editado.wav_152	4.75	5.75	T3	brownian	1.336522935	0.234314261	0.024850015	0.278624132
Tetechera	Vicente	Bu_T3_50m_editado.wav_153	2.5	3.5	T3	brownian	1.241865009	0.261872457	-0.028437712	0.240047326
Tetechera	Vicente	Bu_T3_50m_editado.wav_155	2.75	3.75	T3	brownian	1.244780313	0.185682437	-0.018187704	0.553913941
Tetechera	Vicente	Bu_T3_50m_editado.wav_159	4.25	5.25	T3	brownian	1.211122492	0.259207828	0.014939402	-0.185041884
Tetechera	Vicente	Bu_T3_50m_editado.wav_161	4.5	5.5	T3	brownian	0.992553992	0.273349815	0.025334798	-0.049829352
Tetechera	Vicente	Bu_T3_50m_editado.wav_164	3	4	T3	brownian	0.641812648	0.314692596	0.015547826	-0.137417002
Tetechera	Vicente	Bu_T3_50m_editado.wav_165	4.25	5.25	T3	brownian	0.819878226	0.262537152	0.031467581	0.047697428
Tetechera	Vicente	Bu_T3_50m_editado.wav_167	4	5	T3	brownian	0.867740746	0.268897716	0.015863198	-0.097417719
Tetechera	Vicente	Bu_T3_50m_editado.wav_172	4	5	T3	brownian	1.145154909	0.293043729	0.010295605	-0.281218914
Tetechera	Vicente	Bu_T3_50m_editado.wav_173	2.5	3.5	T3	brownian	1.176937955	0.264239229	-0.036461681	-0.13520514
Tetechera	Vicente	Bu_T3_50m_editado.wav_179	3	4	T3	brownian	1.123204344	0.286305096	0.006784134	-0.295282652
Tetechera	Vicente	Bu_T3_50m_editado.wav_180	3.25	4.25	T3	brownian	1.241620574	0.29001359	0.020268104	-0.330178874
Tetechera	Vicente	Bu_T3_50m_editado.wav_183	4.75	5.75	T3	brownian	1.107721869	0.265739599	0.040792727	-0.192618257
Tetechera	Vicente	Bu_T3_50m_editado.wav_184	2.75	3.75	T3	brownian	1.243195716	0.230648973	-0.031039787	0.417747043
Tetechera	Vicente	Bu_T3_50m_editado.wav_185	4.5	5.5	T3	brownian	1.216610364	0.222764569	0.035653519	0.37485078
Tetechera	Vicente	Bu_T3_50m_editado.wav_189	2.75	3.75	T3	brownian	1.329562067	0.260923176	-0.080290877	-0.12842637
Tetechera	Vicente	Bu_T3_50m_editado.wav_190	3	4	T3	brownian	1.307680435	0.268860541	0.013490118	0.005962054
Tetechera	Vicente	Bu_T3_50m_editado.wav_195	5	6	T3	brownian	1.232118112	0.270494786	0.04704918	-0.177269179
Tetechera	Vicente	Bu_T3_50m_editado.wav_206	2.5	3.5	T3	brownian	1.176698966	0.232390493	-0.016758826	0.404913885
Tetechera	Vicente	Bu_T3_50m_editado.wav_210	4.25	5.25	T3	brownian	1.191743797	0.243067791	0.038222572	0.189420116
Tetechera	Vicente	Bu_T3_50m_editado.wav_219	4	5	T3	brownian	1.055035071	0.297092597	0.031798006	-0.248640098
Tetechera	Vicente	Bu_T3_50m_editado.wav_224	5	6	T3	brownian	1.159558583	0.327250273	0.044013231	-0.351240436
Tetechera	Vicente	Bu_T3_50m_editado.wav_235	4.75	5.75	T3	brownian	1.372138319	0.281234368	0.015402271	-0.290838716
