# Supplementary material for: Niche-related processes explain phylogenetic structure of acoustic bird communities in Mexico
Source: PeerJ. 2025 Jan 8;13:e18412. doi: 10.7717/peerj.18412 (PMC11724652; doi:10.7717/peerj.18412)
Supplement: Supplemental Information 2 — The average measures for each variable for each plot used for analyses; raw data for each group of measures taken: vegetation measurements, excess attenuation, bioacoustic and phylogenetic indices. [file peerj-13-18412-s002.zip › phylogenetic_indices.csv]

ID	Phylogenetic Diversity (PD)	Species Richness	ntaxa.x	mpd.obs	mpd.rand.mean	mpd.rand.sd	mpd.obs.rank	mpd.obs.z	mpd.obs.p	runs.x	ntaxa.y	mntd.obs	mntd.rand.mean	mntd.rand.sd	mntd.obs.rank	mntd.obs.z	mntd.obs.p	runs.y
Crop_field_Barragan	532.177462	18	17	102.6815581	137.6439983	10.44657259	1	-3.346785744	0.00990099	100	17	40.14345096	76.17632909	12.28096835	1	-2.934042097	0.00990099	100
Crop_field_Jardin	1288.467468	36	35	134.4615886	138.5045091	6.039396326	26	-0.669424611	0.257425743	100	35	48.15855816	58.88808045	7.517595918	10	-1.427254459	0.099009901	100
Crop_field_Sotolin	1097.607074	33	32	120.345553	138.6031746	6.577401289	3	-2.775810813	0.02970297	100	32	50.8775411	60.26709115	8.344796286	15	-1.125198235	0.148514851	100
Crop_field_Tilapa	738.6095941	25	24	107.8653674	137.5510156	9.139470201	1	-3.248071008	0.00990099	100	24	44.47318248	65.29474468	10.42547838	3	-1.997180508	0.02970297	100
Crop_field_Vicente	441.3177429	17	16	91.82790033	137.7793797	10.29220892	1	-4.464685839	0.00990099	100	16	31.50727892	75.62739966	11.62279957	1	-3.795997727	0.00990099	100
Mesquitera_Barragan	1078.477018	28	27	142.8945394	138.88405	7.516654119	72	0.533547146	0.712871287	100	27	57.2733849	64.09069033	10.98925787	29	-0.620360857	0.287128713	100
Mesquitera_Jardin	1314.440617	33	32	143.1921206	138.3968066	7.525279229	76	0.637227395	0.752475248	100	32	59.57166575	59.79736912	8.953070448	51	-0.025209605	0.504950495	100
Mesquitera_Sotolin	1478.771346	39	38	141.4370896	138.7634171	5.505490269	67	0.4856375	0.663366337	100	38	57.88429536	55.62418328	7.399101309	59	0.305457647	0.584158416	100
Mesquitera_Tilapa	1724.622503	45	44	140.4954517	138.7042197	4.926816717	59	0.363567814	0.584158416	100	44	58.02219859	51.8453092	5.826347333	84	1.060164978	0.831683168	100
Mesquitera_Vicente	1120.514462	31	30	140.1802907	138.6189955	6.911579226	59	0.225895585	0.584158416	100	30	54.34874305	61.64855647	8.947111622	20	-0.815884916	0.198019802	100
Tetechera_Barragan	1137.887233	26	25	144.9397247	140.0678662	7.570889605	73	0.643498814	0.722772277	100	25	60.38801191	66.78210193	10.19977491	27	-0.626885404	0.267326733	100
Tetechera_Jardin	1679.31846	47	46	143.5129126	139.3235254	5.148034039	79	0.813783885	0.782178218	100	46	47.93747902	53.05613396	5.611031907	22	-0.912248411	0.217821782	100
Tetechera_Sotolin	1626.662922	45	44	140.9549699	139.5250705	4.817212062	62	0.296831319	0.613861386	100	44	48.20613462	54.56049631	5.69624145	13	-1.115535875	0.128712871	100
Tetechera_Tilapa	1779.261579	48	47	140.0929475	139.2491162	4.769152481	53	0.17693528	0.524752475	100	47	51.05690167	52.65037338	5.87594094	41	-0.271185795	0.405940594	100
Tetechera_Vicente	912.4541026	21	20	143.0711005	140.3024887	9.81319506	56	0.282131538	0.554455446	100	20	59.61377476	72.81673869	11.96469591	13	-1.10349348	0.128712871	100
